# Supplementary material for: Bis(μ-2-carb­oxy­methyl-2-hy­droxy­butane­dioato)bis­[diaqua­manganese(II)]–1,2-bis­(pyridin-4-yl)ethene–water (1/1/2)
Source: Acta Crystallogr Sect E Struct Rep Online. 2012 Nov 24;68(Pt 12):m1516–7. doi: 10.1107/S1600536812047034 (PMC3588763; doi:10.1107/S1600536812047034)
Supplement: Supplementary file 1 [file e-68-m1516-sup1.cif]

##############################################################################
#                                                                            #
# This CIF contains the data in a paper accepted for publication in          #
# Acta Crystallographica Section E. It conforms to the requirements of       #
# Notes for Authors for Acta Crystallographica Section E, and has been       #
# peer reviewed under the auspices of the IUCr Commission on Journals.       #
#                                                                            #
# Full details of the Crystallographic Information File format               #
# are given in the paper "The Crystallographic Information File (CIF):       #
# a New Standard Archive File for Crystallography" by S. R. Hall, F. H.      #
# Allen and I. D. Brown [Acta Cryst. (1991), A47, 655-685].                  #
#                                                                            #
# The current version of the core CIF dictionary is obtainable from          #
# ftp://ftp.iucr.org/pub/cif_core.dic.                                       #
#                                                                            #
# Software is freely available for graphical display of the structure(s)     #
# in this CIF. For information consult the CIF software page                 #
# http://www.iucr.org/resources/cif/software.                                #
#                                                                            #
# This file may be used for bona fide research purposes within the           #
# scientific community so long as proper attribution is given to the journal # 
# article from which it was obtained.                                        #
#                                                                            #
##############################################################################
data_I
_audit_creation_method     SHELXTL
_chemical_name_systematic
;
Bis(\m-2-carboxymethyl-2-hydroxybutanedioato)bis[diaquamanganese(II)]--
1,2-bis(pyridin-4-yl)ethene--water (1/1/2)
;
_chemical_name_common     ?
_chemical_formula_moiety     'C12 H20 Mn2 O18, C12 H10 N2, 2(H2 O)'
_chemical_formula_sum     'C24 H34 Mn2 N2 O20'
_chemical_formula_iupac     '[Mn2 (C6 H6 O7)2 (H2 O)4], C12 H10 N2, 2H2 O'
_chemical_formula_weight     780.41
_chemical_melting_point     ?
_symmetry_cell_setting     triclinic
_symmetry_space_group_name_H-M     'P -1'
_symmetry_space_group_name_Hall     '-P 1'
loop_
    _symmetry_equiv_pos_as_xyz
    'x, y, z'
    '-x, -y, -z'
_cell_length_a     9.3970(19)
_cell_length_b     9.4580(19)
_cell_length_c     10.131(2)
_cell_angle_alpha     70.24(3)
_cell_angle_beta     67.11(3)
_cell_angle_gamma     75.52(3)
_cell_volume     773.3(3)
_cell_formula_units_Z     1
_cell_measurement_reflns_used     11909
_cell_measurement_theta_min     2.7
_cell_measurement_theta_max     27.6
_cell_measurement_temperature     170(2)
_exptl_crystal_description     'plate'
_exptl_crystal_colour     'colorless'
_exptl_crystal_size_max     0.15
_exptl_crystal_size_mid     0.10
_exptl_crystal_size_min     0.02
_exptl_crystal_density_diffrn     1.676
_exptl_crystal_density_meas     ?
_exptl_crystal_density_method     'not measured'
_exptl_crystal_F_000     402
_exptl_absorpt_coefficient_mu     0.909
_exptl_absorpt_correction_type     multi-scan
_exptl_absorpt_process_details     '(SADABS; Bruker, 1997)'
_exptl_absorpt_correction_T_min     0.8758
_exptl_absorpt_correction_T_max     0.9821
_exptl_special_details
;
;
_diffrn_ambient_temperature     170(2)
_diffrn_radiation_type     MoK\a
_diffrn_radiation_wavelength     0.71073
_diffrn_radiation_source     'fine-focus sealed tube'
_diffrn_radiation_monochromator     graphite
_diffrn_measurement_device_type     'Bruker SMART CCD'
_diffrn_measurement_method     '\f and \w'
_diffrn_detector_area_resol_mean     ?
_diffrn_reflns_number     4358
_diffrn_reflns_av_R_equivalents     0.0208
_diffrn_reflns_av_sigmaI/netI     0.0446
_diffrn_reflns_theta_min     2.27
_diffrn_reflns_theta_max     25.99
_diffrn_reflns_theta_full     25.99
_diffrn_measured_fraction_theta_max     0.975
_diffrn_measured_fraction_theta_full     0.975
_diffrn_reflns_limit_h_min     -11
_diffrn_reflns_limit_h_max     10
_diffrn_reflns_limit_k_min     -11
_diffrn_reflns_limit_k_max     10
_diffrn_reflns_limit_l_min     -12
_diffrn_reflns_limit_l_max     12
_diffrn_standards_number     0
_diffrn_standards_interval_count     ?
_diffrn_standards_interval_time     ?
_diffrn_standards_decay_%     ?
_refine_special_details
;
Refinement of <i>F</i>^2^ against ALL reflections. The weighted <i>R</i>-factor
<i>wR</i> and goodness of fit <i>S</i> are based on <i>F</i>^2^, conventional
<i>R</i>-factors <i>R</i> are based on <i>F</i>, with <i>F</i> set to zero for
negative <i>F</i>^2^. The threshold expression of <i>F</i>^2^ >
\s(<i>F</i>^2^) is used only for calculating <i>R</i>-factors(gt) <i>etc</i>.
and is not relevant to the choice of reflections for refinement.
<i>R</i>-factors based on <i>F</i>^2^ are statistically about twice as large
as those based on <i>F</i>, and <i>R</i>- factors based on ALL data will be
even larger.
;
_reflns_number_total     2973
_reflns_number_gt     2423
_reflns_threshold_expression     I>2\s(I)
_refine_ls_structure_factor_coef     Fsqd
_refine_ls_matrix_type     full
_refine_ls_R_factor_all     0.0482
_refine_ls_R_factor_gt     0.0381
_refine_ls_wR_factor_gt     0.0946
_refine_ls_wR_factor_ref     0.0975
_refine_ls_goodness_of_fit_ref     1.084
_refine_ls_restrained_S_all     1.082
_refine_ls_number_reflns     2973
_refine_ls_number_parameters     241
_refine_ls_number_restraints     8
_refine_ls_hydrogen_treatment     mixed
_refine_ls_weighting_scheme     calc
_refine_ls_weighting_details
                 'calc w=1/[\s^2^(Fo^2^)+(0.0538P)^2^] where P=(Fo^2^+2Fc^2^)/3'
_atom_sites_solution_hydrogens     geom
_atom_sites_solution_primary     direct
_atom_sites_solution_secondary     difmap
_refine_ls_shift/su_max     0.001
_refine_ls_shift/su_mean     0.000
_refine_diff_density_max     0.472
_refine_diff_density_min     -0.632
_refine_ls_extinction_method     none
_refine_ls_extinction_coef     ?
loop_
    _atom_type_symbol
    _atom_type_description
    _atom_type_scat_dispersion_real
    _atom_type_scat_dispersion_imag
    _atom_type_scat_source
    'C' 'C' 0.0033 0.0016
                         'International Tables Vol C Tables 4.2.6.8 and 6.1.1.4'
    'H' 'H' 0.0000 0.0000
                         'International Tables Vol C Tables 4.2.6.8 and 6.1.1.4'
    'N' 'N' 0.0061 0.0033
                         'International Tables Vol C Tables 4.2.6.8 and 6.1.1.4'
    'O' 'O' 0.0106 0.0060
                         'International Tables Vol C Tables 4.2.6.8 and 6.1.1.4'
    'Mn' 'Mn' 0.3368 0.7283
                         'International Tables Vol C Tables 4.2.6.8 and 6.1.1.4'
_computing_data_collection     'SMART (Bruker, 1997)'
_computing_cell_refinement     'SAINT (Bruker, 1997)'
_computing_data_reduction     'SAINT (Bruker, 1997)'
_computing_structure_solution     'SHELXS97 (Sheldrick, 2008)'
_computing_structure_refinement     'SHELXL97 (Sheldrick, 2008)'
_computing_molecular_graphics     'SHELXTL (Sheldrick, 2008)'
_computing_publication_material     'SHELXTL (Sheldrick, 2008)'
loop_
    _atom_site_type_symbol
    _atom_site_label
    _atom_site_fract_x
    _atom_site_fract_y
    _atom_site_fract_z
    _atom_site_U_iso_or_equiv
    _atom_site_adp_type
    _atom_site_calc_flag
    _atom_site_refinement_flags
    _atom_site_occupancy
    _atom_site_symmetry_multiplicity
    _atom_site_disorder_assembly
    _atom_site_disorder_group
    Mn Mn1 0.59596(4) 0.68914(4) 0.60932(4) 0.01775(14) Uani d . 1 1 . .
    O O1 0.4231(2) 0.51640(19) 0.72246(19) 0.0179(4) Uani d D 1 1 . .
    H H1O 0.435(3) 0.479(3) 0.652(2) 0.021 Uiso d D 1 1 . .
    O O2 0.3899(2) 0.79755(19) 0.54416(19) 0.0226(4) Uani d . 1 1 . .
    O O3 0.1299(2) 0.8203(2) 0.6391(2) 0.0306(5) Uani d . 1 1 . .
    O O4 0.4605(2) 0.7549(2) 0.81346(19) 0.0248(4) Uani d . 1 1 . .
    O O5 0.3362(2) 0.6926(2) 1.0561(2) 0.0289(5) Uani d D 1 1 . .
    H H5O 0.411(2) 0.731(3) 1.055(3) 0.035 Uiso d D 1 1 . .
    O O6 0.3225(2) 0.4206(2) 0.56485(19) 0.0232(4) Uani d . 1 1 . .
    O O7 0.0686(2) 0.4237(2) 0.6196(2) 0.0335(5) Uani d . 1 1 . .
    O O8 0.7614(2) 0.5543(2) 0.7192(2) 0.0263(4) Uani d D 1 1 . .
    H H8A 0.8656(9) 0.526(3) 0.669(3) 0.032 Uiso d D 1 1 . .
    H H8B 0.736(3) 0.4655(17) 0.794(2) 0.032 Uiso d D 1 1 . .
    O O9 0.7071(2) 0.8889(2) 0.5139(2) 0.0311(5) Uani d D 1 1 . .
    H H9A 0.8153(4) 0.881(3) 0.478(3) 0.037 Uiso d D 1 1 . .
    H H9B 0.671(3) 0.9920(8) 0.501(3) 0.037 Uiso d D 1 1 . .
    C C1 0.2687(3) 0.6001(3) 0.7591(3) 0.0166(5) Uani d . 1 1 . .
    C C2 0.2613(3) 0.7522(3) 0.6372(3) 0.0187(5) Uani d . 1 1 . .
    C C3 0.2331(3) 0.6280(3) 0.9100(3) 0.0209(6) Uani d . 1 1 . .
    H H3A 0.1328 0.6957 0.9320 0.025 Uiso calc R 1 1 . .
    H H3B 0.2183 0.5299 0.9871 0.025 Uiso calc R 1 1 . .
    C C4 0.3533(3) 0.6963(3) 0.9249(3) 0.0195(5) Uani d . 1 1 . .
    C C5 0.1477(3) 0.5074(3) 0.7752(3) 0.0184(5) Uani d . 1 1 . .
    H H5A 0.1411 0.4199 0.8642 0.022 Uiso calc R 1 1 . .
    H H5B 0.0447 0.5713 0.7934 0.022 Uiso calc R 1 1 . .
    C C6 0.1791(3) 0.4481(3) 0.6430(3) 0.0188(5) Uani d . 1 1 . .
    N N11 0.5629(3) 0.8142(2) 0.0477(2) 0.0236(5) Uani d . 1 1 . .
    C C14 0.6748(3) 0.8996(3) 0.1754(3) 0.0234(6) Uani d . 1 1 . .
    H H14 0.6673 0.9197 0.2638 0.028 Uiso calc R 1 1 . .
    C C11 0.6896(3) 0.8400(3) -0.0763(3) 0.0257(6) Uani d . 1 1 . .
    H H11 0.6931 0.8193 -0.1630 0.031 Uiso calc R 1 1 . .
    C C12 0.8134(3) 0.8954(3) -0.0799(3) 0.0247(6) Uani d . 1 1 . .
    H H12 0.9015 0.9128 -0.1679 0.030 Uiso calc R 1 1 . .
    C C13 0.8076(3) 0.9261(3) 0.0493(3) 0.0216(6) Uani d . 1 1 . .
    C C15 0.5544(3) 0.8440(3) 0.1713(3) 0.0244(6) Uani d . 1 1 . .
    H H15 0.4641 0.8267 0.2572 0.029 Uiso calc R 1 1 . .
    C C16 0.9369(3) 0.9793(3) 0.0573(3) 0.0246(6) Uani d . 1 1 . .
    H H16 0.9299 0.9845 0.1517 0.030 Uiso calc R 1 1 . .
    O O1W 0.0209(3) 0.8324(2) 0.4096(3) 0.0387(5) Uani d D 1 1 . .
    H H1WA 0.030(4) 0.7316(11) 0.412(4) 0.046 Uiso d D 1 1 . .
    H H1WB 0.063(4) 0.826(4) 0.481(3) 0.046 Uiso d D 1 1 . .
loop_
    _atom_site_aniso_label
    _atom_site_aniso_U_11
    _atom_site_aniso_U_22
    _atom_site_aniso_U_33
    _atom_site_aniso_U_12
    _atom_site_aniso_U_13
    _atom_site_aniso_U_23
    Mn1 0.0180(2) 0.0188(2) 0.0175(2) -0.00517(15) -0.00514(16) -0.00525(16)
    O1 0.0186(9) 0.0177(9) 0.0194(9) -0.0028(7) -0.0062(8) -0.0075(7)
    O2 0.0221(10) 0.0213(9) 0.0203(10) -0.0057(8) -0.0052(8) -0.0009(7)
    O3 0.0199(10) 0.0247(10) 0.0401(12) 0.0003(8) -0.0103(9) -0.0022(9)
    O4 0.0250(10) 0.0303(10) 0.0222(10) -0.0116(8) -0.0026(8) -0.0114(8)
    O5 0.0301(11) 0.0424(12) 0.0210(10) -0.0210(9) -0.0075(9) -0.0063(9)
    O6 0.0178(9) 0.0307(10) 0.0245(10) -0.0041(8) -0.0045(8) -0.0140(8)
    O7 0.0228(11) 0.0514(13) 0.0378(12) -0.0080(9) -0.0096(9) -0.0246(10)
    O8 0.0207(10) 0.0309(11) 0.0215(10) -0.0038(8) -0.0063(8) -0.0008(8)
    O9 0.0248(11) 0.0189(10) 0.0454(13) -0.0073(8) -0.0074(9) -0.0057(9)
    C1 0.0137(12) 0.0181(12) 0.0174(13) -0.0044(10) -0.0024(10) -0.0057(10)
    C2 0.0184(14) 0.0182(13) 0.0219(14) -0.0024(11) -0.0080(11) -0.0071(11)
    C3 0.0206(14) 0.0245(14) 0.0181(13) -0.0066(11) -0.0039(11) -0.0067(11)
    C4 0.0196(13) 0.0184(13) 0.0213(14) -0.0009(10) -0.0071(11) -0.0073(11)
    C5 0.0151(13) 0.0188(13) 0.0196(13) -0.0048(10) -0.0021(10) -0.0056(10)
    C6 0.0175(13) 0.0183(13) 0.0209(13) -0.0072(10) -0.0055(11) -0.0033(10)
    N11 0.0260(13) 0.0213(11) 0.0242(12) -0.0056(10) -0.0111(10) -0.0022(10)
    C14 0.0304(15) 0.0202(13) 0.0228(14) -0.0049(11) -0.0129(12) -0.0040(11)
    C11 0.0301(15) 0.0269(15) 0.0251(15) -0.0054(12) -0.0121(12) -0.0086(12)
    C12 0.0240(15) 0.0284(15) 0.0246(15) -0.0045(12) -0.0090(12) -0.0088(12)
    C13 0.0226(14) 0.0166(13) 0.0289(15) -0.0038(11) -0.0126(12) -0.0048(11)
    C15 0.0266(15) 0.0223(14) 0.0243(14) -0.0057(11) -0.0096(12) -0.0033(11)
    C16 0.0301(16) 0.0252(14) 0.0241(14) -0.0057(12) -0.0133(12) -0.0071(12)
    O1W 0.0384(13) 0.0336(12) 0.0503(14) -0.0040(10) -0.0209(11) -0.0123(11)
_geom_special_details
;
All e.s.d.'s (except the e.s.d. in the dihedral angle between two l.s. planes)
are estimated using the full covariance matrix. The cell e.s.d.'s are taken
into account individually in the estimation of e.s.d.'s in distances, angles
and torsion angles; correlations between e.s.d.'s in cell parameters are only
used when they are defined by crystal symmetry. An approximate (isotropic)
treatment of cell e.s.d.'s is used for estimating e.s.d.'s involving l.s.
planes.
;
loop_
    _geom_bond_atom_site_label_1
    _geom_bond_atom_site_label_2
    _geom_bond_site_symmetry_2
    _geom_bond_distance
    _geom_bond_publ_flag
    Mn1 O9 . 2.136(2) ?
    Mn1 O6 2_666 2.1373(18) ?
    Mn1 O8 . 2.163(2) ?
    Mn1 O4 . 2.1701(19) ?
    Mn1 O2 . 2.1864(19) ?
    Mn1 O1 . 2.288(2) ?
    O1 C1 . 1.440(3) ?
    O1 H1O . 0.860(2) ?
    O2 C2 . 1.278(3) ?
    O3 C2 . 1.238(3) ?
    O4 C4 . 1.252(3) ?
    O5 C4 . 1.264(3) ?
    O5 H5O . 0.861(2) ?
    O6 C6 . 1.282(3) ?
    O6 Mn1 2_666 2.1372(18) ?
    O7 C6 . 1.239(3) ?
    O8 H8A . 0.929(2) ?
    O8 H8B . 0.930(2) ?
    O9 H9A . 0.930(2) ?
    O9 H9B . 0.930(2) ?
    C1 C5 . 1.532(3) ?
    C1 C3 . 1.533(3) ?
    C1 C2 . 1.554(3) ?
    C3 C4 . 1.510(3) ?
    C3 H3A . 0.9900 ?
    C3 H3B . 0.9900 ?
    C5 C6 . 1.521(3) ?
    C5 H5A . 0.9900 ?
    C5 H5B . 0.9900 ?
    N11 C15 . 1.342(3) ?
    N11 C11 . 1.352(4) ?
    C14 C15 . 1.381(4) ?
    C14 C13 . 1.397(4) ?
    C14 H14 . 0.9500 ?
    C11 C12 . 1.373(4) ?
    C11 H11 . 0.9500 ?
    C12 C13 . 1.412(4) ?
    C12 H12 . 0.9500 ?
    C13 C16 . 1.465(4) ?
    C15 H15 . 0.9500 ?
    C16 C16 2_775 1.328(5) ?
    C16 H16 . 0.9500 ?
    O1W H1WA . 0.930(2) ?
    O1W H1WB . 0.930(2) ?
loop_
    _geom_angle_atom_site_label_1
    _geom_angle_atom_site_label_2
    _geom_angle_atom_site_label_3
    _geom_angle_site_symmetry_1
    _geom_angle_site_symmetry_3
    _geom_angle
    _geom_angle_publ_flag
    O9 Mn1 O6 . 2_666 104.69(8) ?
    O9 Mn1 O8 . . 95.79(8) ?
    O6 Mn1 O8 2_666 . 95.74(7) ?
    O9 Mn1 O4 . . 91.93(8) ?
    O6 Mn1 O4 2_666 . 162.66(7) ?
    O8 Mn1 O4 . . 87.30(8) ?
    O9 Mn1 O2 . . 94.80(8) ?
    O6 Mn1 O2 2_666 . 89.16(7) ?
    O8 Mn1 O2 . . 166.80(7) ?
    O4 Mn1 O2 . . 84.48(7) ?
    O9 Mn1 O1 . . 166.09(7) ?
    O6 Mn1 O1 2_666 . 83.34(7) ?
    O8 Mn1 O1 . . 94.66(7) ?
    O4 Mn1 O1 . . 79.39(7) ?
    O2 Mn1 O1 . . 73.70(7) ?
    C1 O1 Mn1 . . 107.29(13) ?
    C1 O1 H1O . . 107.4(18) ?
    Mn1 O1 H1O . . 103.0(18) ?
    C2 O2 Mn1 . . 115.41(15) ?
    C4 O4 Mn1 . . 130.73(16) ?
    C4 O5 H5O . . 109(2) ?
    C6 O6 Mn1 . 2_666 124.98(16) ?
    Mn1 O8 H8A . . 123.5(18) ?
    Mn1 O8 H8B . . 120.1(18) ?
    H8A O8 H8B . . 102(2) ?
    Mn1 O9 H9A . . 120.1(18) ?
    Mn1 O9 H9B . . 134.0(19) ?
    H9A O9 H9B . . 106(3) ?
    O1 C1 C5 . . 110.87(18) ?
    O1 C1 C3 . . 106.59(19) ?
    C5 C1 C3 . . 108.3(2) ?
    O1 C1 C2 . . 110.49(19) ?
    C5 C1 C2 . . 109.4(2) ?
    C3 C1 C2 . . 111.13(19) ?
    O3 C2 O2 . . 125.2(2) ?
    O3 C2 C1 . . 116.8(2) ?
    O2 C2 C1 . . 118.0(2) ?
    C4 C3 C1 . . 116.8(2) ?
    C4 C3 H3A . . 108.1 ?
    C1 C3 H3A . . 108.1 ?
    C4 C3 H3B . . 108.1 ?
    C1 C3 H3B . . 108.1 ?
    H3A C3 H3B . . 107.3 ?
    O4 C4 O5 . . 122.9(2) ?
    O4 C4 C3 . . 121.5(2) ?
    O5 C4 C3 . . 115.6(2) ?
    C6 C5 C1 . . 115.7(2) ?
    C6 C5 H5A . . 108.4 ?
    C1 C5 H5A . . 108.4 ?
    C6 C5 H5B . . 108.4 ?
    C1 C5 H5B . . 108.4 ?
    H5A C5 H5B . . 107.4 ?
    O7 C6 O6 . . 123.8(2) ?
    O7 C6 C5 . . 119.6(2) ?
    O6 C6 C5 . . 116.5(2) ?
    C15 N11 C11 . . 120.3(2) ?
    C15 C14 C13 . . 119.9(2) ?
    C15 C14 H14 . . 120.1 ?
    C13 C14 H14 . . 120.1 ?
    N11 C11 C12 . . 121.7(2) ?
    N11 C11 H11 . . 119.2 ?
    C12 C11 H11 . . 119.2 ?
    C11 C12 C13 . . 119.0(3) ?
    C11 C12 H12 . . 120.5 ?
    C13 C12 H12 . . 120.5 ?
    C14 C13 C12 . . 118.2(2) ?
    C14 C13 C16 . . 119.2(2) ?
    C12 C13 C16 . . 122.6(2) ?
    N11 C15 C14 . . 121.0(3) ?
    N11 C15 H15 . . 119.5 ?
    C14 C15 H15 . . 119.5 ?
    C16 C16 C13 2_775 . 124.9(3) ?
    C16 C16 H16 2_775 . 117.5 ?
    C13 C16 H16 . . 117.5 ?
    H1WA O1W H1WB . . 103(3) ?
loop_
    _geom_torsion_atom_site_label_1
    _geom_torsion_atom_site_label_2
    _geom_torsion_atom_site_label_3
    _geom_torsion_atom_site_label_4
    _geom_torsion_site_symmetry_1
    _geom_torsion_site_symmetry_2
    _geom_torsion_site_symmetry_3
    _geom_torsion_site_symmetry_4
    _geom_torsion
    _geom_torsion_publ_flag
    O9 Mn1 O1 C1 . . . . 1.5(4) ?
    O6 Mn1 O1 C1 2_666 . . . -124.70(14) ?
    O8 Mn1 O1 C1 . . . . 140.04(14) ?
    O4 Mn1 O1 C1 . . . . 53.67(14) ?
    O2 Mn1 O1 C1 . . . . -33.63(13) ?
    O9 Mn1 O2 C2 . . . . -144.09(17) ?
    O6 Mn1 O2 C2 2_666 . . . 111.24(17) ?
    O8 Mn1 O2 C2 . . . . -0.8(4) ?
    O4 Mn1 O2 C2 . . . . -52.61(17) ?
    O1 Mn1 O2 C2 . . . . 27.93(16) ?
    O9 Mn1 O4 C4 . . . . 173.5(2) ?
    O6 Mn1 O4 C4 2_666 . . . 9.9(4) ?
    O8 Mn1 O4 C4 . . . . -90.8(2) ?
    O2 Mn1 O4 C4 . . . . 78.9(2) ?
    O1 Mn1 O4 C4 . . . . 4.5(2) ?
    Mn1 O1 C1 C5 . . . . 156.94(15) ?
    Mn1 O1 C1 C3 . . . . -85.35(18) ?
    Mn1 O1 C1 C2 . . . . 35.5(2) ?
    Mn1 O2 C2 O3 . . . . 162.7(2) ?
    Mn1 O2 C2 C1 . . . . -16.8(3) ?
    O1 C1 C2 O3 . . . . 165.9(2) ?
    C5 C1 C2 O3 . . . . 43.6(3) ?
    C3 C1 C2 O3 . . . . -76.0(3) ?
    O1 C1 C2 O2 . . . . -14.6(3) ?
    C5 C1 C2 O2 . . . . -136.9(2) ?
    C3 C1 C2 O2 . . . . 103.5(2) ?
    O1 C1 C3 C4 . . . . 51.3(3) ?
    C5 C1 C3 C4 . . . . 170.7(2) ?
    C2 C1 C3 C4 . . . . -69.1(3) ?
    Mn1 O4 C4 O5 . . . . 144.1(2) ?
    Mn1 O4 C4 C3 . . . . -37.3(3) ?
    C1 C3 C4 O4 . . . . 13.8(4) ?
    C1 C3 C4 O5 . . . . -167.5(2) ?
    O1 C1 C5 C6 . . . . -54.3(3) ?
    C3 C1 C5 C6 . . . . -171.0(2) ?
    C2 C1 C5 C6 . . . . 67.8(3) ?
    Mn1 O6 C6 O7 2_666 . . . -5.4(4) ?
    Mn1 O6 C6 C5 2_666 . . . 171.83(15) ?
    C1 C5 C6 O7 . . . . -153.2(2) ?
    C1 C5 C6 O6 . . . . 29.4(3) ?
    C15 N11 C11 C12 . . . . 0.7(4) ?
    N11 C11 C12 C13 . . . . -0.1(4) ?
    C15 C14 C13 C12 . . . . 0.3(4) ?
    C15 C14 C13 C16 . . . . -177.6(2) ?
    C11 C12 C13 C14 . . . . -0.4(4) ?
    C11 C12 C13 C16 . . . . 177.4(2) ?
    C11 N11 C15 C14 . . . . -0.8(4) ?
    C13 C14 C15 N11 . . . . 0.3(4) ?
    C14 C13 C16 C16 . . . 2_775 -174.0(3) ?
    C12 C13 C16 C16 . . . 2_775 8.2(5) ?
loop_
    _geom_hbond_atom_site_label_D
    _geom_hbond_atom_site_label_H
    _geom_hbond_atom_site_label_A
    _geom_hbond_site_symmetry_A
    _geom_hbond_distance_DH
    _geom_hbond_distance_HA
    _geom_hbond_distance_DA
    _geom_hbond_angle_DHA
    C12 H12 O3 1_654 0.95 2.48 3.344(4) 151.3
    C11 H11 O4 1_554 0.95 2.53 3.143(3) 122.8
    O9 H9B O3 2_676 0.930(2) 2.56(3) 3.113(3) 118(2)
    O9 H9B O2 2_676 0.930(2) 1.876(4) 2.803(3) 175(3)
    O9 H9A O1W 1_655 0.930(2) 1.776(6) 2.695(3) 170(3)
    O8 H8B O5 2_667 0.930(2) 1.782(5) 2.707(3) 173(3)
    O8 H8A O7 1_655 0.929(2) 1.868(9) 2.769(3) 163(3)
    O5 H5O N11 1_556 0.861(2) 1.764(4) 2.625(3) 178(3)
    O1W H1WB O3 . 0.930(2) 1.916(5) 2.843(3) 175(3)
    O1 H1O O6 . 0.860(2) 1.880(17) 2.616(2) 143(2)
    O1W H1WA O7 2_566 0.930(2) 2.082(19) 2.891(3) 145(3)
_iucr_refine_instructions_details
;
TITL ym761sadP-1 in P-1
CELL 0.71073   9.3970   9.4580  10.1310  70.240  67.110  75.520
ZERR    1.00   0.0019   0.0019   0.0020   0.030   0.030   0.030
LATT 1
SFAC C  H  N  O  Mn
UNIT 24 34 2 20 2
OMIT  -2.00  52.00
L.S. 5
ACTA
BOND $H
FMAP 2
PLAN 0
CONF
HTAB C12 O3_$7
HTAB C11 O4_$6
HTAB O9 O3_$5
HTAB O9 O2_$5
HTAB O9 O1W_$3
HTAB O8 O5_$4
HTAB O8 O7_$3
HTAB O5 N11_$2
HTAB O1W O3
HTAB O1 O6
HTAB O1W O7_$1
EQIV $7 1+x, y, -1+z
EQIV $6 x, y, -1+z
EQIV $5 1-x, 2-y, 1-z
EQIV $4 1-x, 1-y, 2-z
EQIV $3 1+x, y, z
EQIV $2 x, y, 1+z
EQIV $1 -x, 1-y, 1-z
DFIX 0.93 0.002 O1W H1WB
DFIX 0.93 0.002 O1W H1WA
DFIX 0.86 0.002 O1 H1O
DFIX 0.86 0.002 O5 H5O
DFIX 0.93 0.002 O8 H8A
DFIX 0.93 0.002 O8 H8B
DFIX 0.93 0.002 O9 H9A
DFIX 0.93 0.002 O9 H9B
SIZE 0.15 0.10 0.02
TEMP -103
WGHT    0.053800
FVAR       0.78311
MN1   5    0.595956    0.689140    0.609324    11.00000    0.01797    0.01885 =
         0.01753   -0.00525   -0.00514   -0.00517
O1    4    0.423094    0.516397    0.722460    11.00000    0.01857    0.01770 =
         0.01945   -0.00747   -0.00624   -0.00279
H1O   2    0.434611    0.478836    0.652029    11.00000   -1.20000
O2    4    0.389903    0.797548    0.544157    11.00000    0.02207    0.02127 =
         0.02034   -0.00091   -0.00520   -0.00571
O3    4    0.129879    0.820254    0.639062    11.00000    0.01994    0.02468 =
         0.04007   -0.00225   -0.01032    0.00029
O4    4    0.460533    0.754862    0.813464    11.00000    0.02499    0.03034 =
         0.02216   -0.01142   -0.00257   -0.01165
O5    4    0.336186    0.692604    1.056114    11.00000    0.03010    0.04236 =
         0.02098   -0.00627   -0.00754   -0.02102
H5O   2    0.410975    0.730782    1.054752    11.00000   -1.20000
O6    4    0.322518    0.420623    0.564854    11.00000    0.01776    0.03067 =
         0.02450   -0.01398   -0.00448   -0.00406
O7    4    0.068575    0.423724    0.619600    11.00000    0.02277    0.05139 =
         0.03785   -0.02461   -0.00955   -0.00798
O8    4    0.761398    0.554260    0.719249    11.00000    0.02074    0.03091 =
         0.02149   -0.00077   -0.00631   -0.00383
H8A   2    0.865574    0.526117    0.668665    11.00000   -1.20000
H8B   2    0.736230    0.465538    0.794031    11.00000   -1.20000
O9    4    0.707114    0.888946    0.513893    11.00000    0.02478    0.01895 =
         0.04544   -0.00575   -0.00742   -0.00732
H9A   2    0.815295    0.881108    0.478011    11.00000   -1.20000
H9B   2    0.670927    0.991957    0.500599    11.00000   -1.20000
C1    1    0.268714    0.600144    0.759058    11.00000    0.01365    0.01809 =
         0.01742   -0.00574   -0.00239   -0.00439
C2    1    0.261284    0.752173    0.637181    11.00000    0.01841    0.01818 =
         0.02195   -0.00706   -0.00804   -0.00240
C3    1    0.233120    0.627987    0.909961    11.00000    0.02056    0.02453 =
         0.01808   -0.00671   -0.00395   -0.00663
AFIX  23
H3A   2    0.132802    0.695743    0.932000    11.00000   -1.20000
H3B   2    0.218268    0.529935    0.987103    11.00000   -1.20000
AFIX   0
C4    1    0.353339    0.696272    0.924926    11.00000    0.01958    0.01844 =
         0.02131   -0.00725   -0.00708   -0.00095
C5    1    0.147709    0.507423    0.775182    11.00000    0.01507    0.01884 =
         0.01962   -0.00562   -0.00212   -0.00482
AFIX  23
H5A   2    0.141056    0.419882    0.864217    11.00000   -1.20000
H5B   2    0.044676    0.571271    0.793404    11.00000   -1.20000
AFIX   0
C6    1    0.179098    0.448076    0.642985    11.00000    0.01752    0.01835 =
         0.02094   -0.00332   -0.00555   -0.00723
N11   3    0.562950    0.814198    0.047697    11.00000    0.02597    0.02131 =
         0.02417   -0.00220   -0.01112   -0.00556
C14   1    0.674754    0.899563    0.175386    11.00000    0.03040    0.02021 =
         0.02281   -0.00397   -0.01292   -0.00493
AFIX  43
H14   2    0.667304    0.919659    0.263772    11.00000   -1.20000
AFIX   0
C11   1    0.689648    0.840015   -0.076253    11.00000    0.03011    0.02686 =
         0.02512   -0.00864   -0.01207   -0.00539
AFIX  43
H11   2    0.693141    0.819309   -0.163000    11.00000   -1.20000
AFIX   0
C12   1    0.813387    0.895410   -0.079894    11.00000    0.02399    0.02837 =
         0.02458   -0.00875   -0.00898   -0.00453
AFIX  43
H12   2    0.901498    0.912774   -0.167931    11.00000   -1.20000
AFIX   0
C13   1    0.807586    0.926149    0.049276    11.00000    0.02260    0.01660 =
         0.02891   -0.00484   -0.01256   -0.00377
C15   1    0.554370    0.844033    0.171266    11.00000    0.02663    0.02231 =
         0.02427   -0.00327   -0.00958   -0.00565
AFIX  43
H15   2    0.464107    0.826673    0.257161    11.00000   -1.20000
AFIX   0
C16   1    0.936884    0.979272    0.057328    11.00000    0.03009    0.02520 =
         0.02408   -0.00713   -0.01329   -0.00573
AFIX  43
H16   2    0.929892    0.984458    0.151723    11.00000   -1.20000
AFIX   0
O1W   4    0.020867    0.832364    0.409594    11.00000    0.03840    0.03359 =
         0.05028   -0.01231   -0.02087   -0.00396
H1WA  2    0.029848    0.731597    0.411567    11.00000   -1.20000
H1WB  2    0.062584    0.825937    0.481254    11.00000   -1.20000
HKLF 4
REM  ym761sadP-1 in P-1
REM R1 =  0.0381 for   2423 Fo > 4sig(Fo)  and  0.0482 for all   2973 data
REM    241 parameters refined using      8 restraints
END
WGHT      0.0538      0.0000
REM Highest difference peak  0.472,  deepest hole -0.632,  1-sigma level  0.073
Q1    1   0.5014  0.7690  0.0450  11.00000  0.05    0.47
Q2    1   0.2355  0.6224  0.8399  11.00000  0.05    0.30
Q3    1   0.5671  0.7919  0.0977  11.00000  0.05    0.28
Q4    1   0.8185  0.8837 -0.0015  11.00000  0.05    0.25
Q5    1   0.5260  0.4030  0.7056  11.00000  0.05    0.25
Q6    1   0.9275  0.9169  0.1655  11.00000  0.05    0.25
Q7    1   0.6951  1.0104 -0.3036  11.00000  0.05    0.24
Q8    1   0.5373  0.8523  0.0767  11.00000  0.05    0.24
Q9    1   0.1723  0.9161  0.3313  11.00000  0.05    0.24
Q10   1   0.1688  0.4948  0.6986  11.00000  0.05    0.23
Q11   1   0.1589  0.6386  0.9636  11.00000  0.05    0.23
Q12   1   0.2374  0.4807  0.5662  11.00000  0.05    0.23
Q13   1   0.6792  0.9491  0.5479  11.00000  0.05    0.23
Q14   1   0.6335  0.7945  0.0013  11.00000  0.05    0.23
Q15   1   0.1518  0.8025  0.3347  11.00000  0.05    0.22
Q16   1   0.4761  0.7228  0.5938  11.00000  0.05    0.22
Q17   1  -0.0637  0.8879  0.3383  11.00000  0.05    0.22
Q18   1   0.0875  0.4071  0.5025  11.00000  0.05    0.22
Q19   1   0.7032  0.6671  0.6409  11.00000  0.05    0.22
Q20   1   0.6974  0.9207 -0.2251  11.00000  0.05    0.22
;
data_global
_journal_date_recd_electronic     2012-11-08
_journal_date_accepted     2012-11-15
_journal_name_full     'Acta Crystallographica, Section E'
_journal_year     2012
_journal_volume     68
_journal_issue     12
_journal_page_first     m1516
_journal_page_last     m1517
_journal_paper_category     QM
_journal_paper_doi     10.1107/S1600536812047034
_journal_coeditor_code     SJ5281
_publ_contact_author_name     'Youngmee Kim'
_publ_contact_author_address
;
Departmentof Chemistry and Nano Science, Ewha Womans University,
Seoul 120-750, Republic of Korea
;
_publ_contact_author_email     'ymeekim@ewha.ac.kr'
_publ_contact_author_fax     '+82-2-3277-3419'
_publ_contact_author_phone     '+82-2-3277-4164'
_publ_section_title
;\
Bis(\m-2-carboxymethyl-2-hydroxybutanedioato)bis[diaquamanganese(II)]--1,2-\
bis(pyridin-4-yl)ethene--water (1/1/2)
;
loop_
    _publ_author_name
    _publ_author_footnote
    _publ_author_address
    'Hwang, In Hong' .
;
Department of Fine Chemistry
Seoul National University of Science & Technology,
Seoul 139-743, Republic of Korea
;
    'Kim, Pan-Gi' .
;
Department of Forest & Environment Resources, Kyungpook National University,
Sangju 742-711, Republic of Korea
;
    'Lee, Jae-Cheon' .
;
Department of Forest Resources Development, Korea Forest Research Institute,
Suwon 441-350, Republic of Korea
;
    'Kim, Cheal' .
;
Department of Fine Chemistry,
Seoul National University of Science & Technology,
Seoul 139-743, Republic of Korea
;
    'Kim, Youngmee' .
;
Department of Chemistry and Nano Science, Ewha Womans University,
Seoul  120-750, Republic of Korea
;
