# Supplementary material for: Bis(μ-2-carb­oxy­methyl-2-hy­droxy­butane­dioato)bis­[diaqua­manganese(II)]–1,2-bis­(pyridin-4-yl)ethene–water (1/1/2)
Source: Acta Crystallogr Sect E Struct Rep Online. 2012 Nov 24;68(Pt 12):m1516–7. doi: 10.1107/S1600536812047034 (PMC3588763; doi:10.1107/S1600536812047034)
Supplement: Supplementary file 2 [file e-68-m1516-Isup2.hkl]

# 
# h,k,l, Fc-squared, Fo-squared, sigma(Fo-squared) and status flag 
# 
data_I
_shelx_title ' I in P-1' 
_shelx_refln_list_code          4 
_shelx_F_calc_maximum      132.21 
_exptl_crystal_F_000       402.00 
_reflns_d_resolution_high  0.8110 
 
loop_ 
 _symmetry_equiv_pos_as_xyz 
 'x, y, z' 
 '-x, -y, -z' 
 
_cell_length_a     9.3970 
_cell_length_b     9.4580 
_cell_length_c    10.1310 
_cell_angle_alpha  70.240 
_cell_angle_beta   67.110 
_cell_angle_gamma  75.520 
 
_shelx_F_squared_multiplier     1.000 
 
loop_ 
 _refln_index_h 
 _refln_index_k 
 _refln_index_l 
 _refln_F_squared_calc 
 _refln_F_squared_meas 
 _refln_F_squared_sigma 
 _refln_observed_status 
   1   0   0     3879.90     3555.27     80.00 o 
   2   0   0      540.05      508.00     13.44 o 
   3   0   0      774.78      794.28     20.77 o 
   4   0   0      678.16      592.36     17.33 o 
   5   0   0      669.48      696.88     20.74 o 
   6   0   0      513.42      506.72     17.82 o 
   7   0   0      340.24      382.95     16.50 o 
   8   0   0      135.66      132.68     11.59 o 
   9   0   0       25.97       31.70     10.08 o 
  10   0   0       14.52       20.37     12.64 o 
 -10   1   0       50.67       65.86     13.84 o 
  -9   1   0      629.25      710.23     28.63 o 
  -8   1   0       74.61       85.66     10.96 o 
  -7   1   0       18.20       19.98      7.34 o 
  -6   1   0      533.04      546.70     19.13 o 
  -5   1   0       60.77       69.90      6.69 o 
  -4   1   0      119.65       97.23      6.65 o 
  -3   1   0      471.19      478.31     14.48 o 
  -2   1   0      167.86      188.48      7.00 o 
  -1   1   0     1057.60     1004.45     24.05 o 
   0   1   0     1297.84     1400.77     33.64 o 
   1   1   0       14.07       11.94      2.04 o 
   2   1   0     2070.55     2256.41     64.61 o 
   3   1   0      179.54      192.96      7.51 o 
   4   1   0      859.71      778.17     15.66 o 
   5   1   0      434.37      456.23     14.82 o 
   6   1   0      202.21      195.96      8.21 o 
   7   1   0        6.31        7.82      4.82 o 
   8   1   0      502.75      524.61     15.97 o 
   9   1   0     1025.22     1101.91     40.54 o 
  10   1   0        0.38        8.45     12.90 o 
 -10   2   0       77.06       94.58     15.69 o 
  -9   2   0        5.88        7.24     10.44 o 
  -8   2   0      620.34      666.84     26.11 o 
  -7   2   0       92.19      106.22     10.55 o 
  -6   2   0       35.63       36.84      7.17 o 
  -5   2   0      233.93      157.78      9.67 o 
  -4   2   0      817.63      789.52     23.20 o 
  -3   2   0     4297.07     4278.87     99.55 o 
  -2   2   0     1952.69     2169.54     37.29 o 
  -1   2   0     8409.79     8350.45    110.23 o 
   0   2   0      799.25      860.30     11.65 o 
   1   2   0     1662.36     1831.71     45.20 o 
   2   2   0      580.34      645.73     18.82 o 
   3   2   0      796.10      894.13     16.45 o 
   4   2   0       84.83       75.35      3.74 o 
   5   2   0      320.60      315.40      8.69 o 
   6   2   0      822.77      770.66     31.23 o 
   7   2   0     1114.33     1084.94     36.80 o 
   8   2   0        4.53        7.04      9.82 o 
   9   2   0        1.66       -5.92     11.22 o 
  10   2   0       13.04       10.75     14.19 o 
  -9   3   0       80.31       78.87     13.80 o 
  -8   3   0       44.66       53.71     10.97 o 
  -7   3   0       27.39       36.04      8.61 o 
  -6   3   0      256.85      258.39     14.06 o 
  -5   3   0       59.58       43.57      6.59 o 
  -4   3   0        8.53       21.38      5.19 o 
  -3   3   0      167.35      153.49     10.04 o 
  -2   3   0       24.51       16.29      4.59 o 
  -1   3   0     1832.36     2080.01     49.31 o 
   0   3   0     1297.53     1513.43     32.33 o 
   1   3   0     7199.20     7225.38    117.10 o 
   2   3   0       94.82       94.77      6.82 o 
   3   3   0     1188.93     1297.16     36.09 o 
   4   3   0     1513.46     1559.15     27.78 o 
   5   3   0      427.34      420.38     10.19 o 
   6   3   0      138.17      126.23     11.72 o 
   7   3   0     1762.13     1798.11     53.53 o 
   8   3   0      418.45      396.65     22.78 o 
   9   3   0       85.77       76.12     15.44 o 
  10   3   0      193.84      230.18     22.57 o 
  -9   4   0      105.11      140.63     16.27 o 
  -8   4   0      776.95      792.86     30.79 o 
  -7   4   0      367.82      343.07     17.68 o 
  -6   4   0        1.39        3.86      6.07 o 
  -5   4   0      101.13       92.96      9.16 o 
  -4   4   0     1073.53      989.17     29.33 o 
  -3   4   0      346.57      342.80      9.99 o 
  -2   4   0      153.76      182.51      8.53 o 
  -1   4   0        6.01        4.67      1.98 o 
   0   4   0       13.02       19.93      2.23 o 
   1   4   0      492.16      503.28      8.85 o 
   2   4   0     1451.72     1458.69     39.95 o 
   3   4   0     2890.07     2799.88     71.50 o 
   4   4   0      294.99      312.23     15.16 o 
   5   4   0       52.28       60.14      8.48 o 
   6   4   0      493.54      447.41     20.58 o 
   7   4   0      829.57      734.58     28.76 o 
   8   4   0      691.34      707.97     30.15 o 
   9   4   0       33.77       36.62     14.37 o 
  10   4   0       36.06       35.74     15.47 o 
  -8   5   0        8.36        3.46     10.55 o 
  -7   5   0        4.44        3.70      9.10 o 
  -6   5   0      156.94      135.26     12.13 o 
  -5   5   0      729.04      711.10     25.14 o 
  -4   5   0     1090.18     1035.59     47.39 o 
  -3   5   0      268.67      287.28      9.89 o 
  -2   5   0     1563.24     1633.60     24.77 o 
  -1   5   0     1323.86     1410.71     21.66 o 
   0   5   0      480.50      477.14     25.86 o 
   1   5   0      778.68      737.55     16.76 o 
   2   5   0      819.80      735.70     14.50 o 
   3   5   0      118.88      133.84     10.27 o 
   4   5   0       88.12       79.09      9.36 o 
   5   5   0      187.13      205.02     13.66 o 
   6   5   0      291.31      286.60     17.92 o 
   7   5   0      159.38      157.83     15.34 o 
   8   5   0      182.65      176.86     17.92 o 
   9   5   0        3.46        4.70     13.84 o 
  10   5   0      181.25      171.70     22.14 o 
  -8   6   0       41.74       53.58     11.87 o 
  -7   6   0      499.92      503.81     24.23 o 
  -6   6   0      142.75      140.77     12.65 o 
  -5   6   0      136.63      135.10     11.84 o 
  -4   6   0      115.74      106.18      7.61 o 
  -3   6   0        0.63       -3.90      3.90 o 
  -2   6   0     1418.64     1377.42     62.81 o 
  -1   6   0     1679.58     1728.85     26.44 o 
   0   6   0      295.63      278.74      7.48 o 
   1   6   0      267.99      281.85     13.54 o 
   2   6   0      252.31      237.23      9.38 o 
   3   6   0       47.78       46.52      8.98 o 
   4   6   0     1756.52     1722.51     50.06 o 
   5   6   0      812.11      828.37     30.67 o 
   6   6   0       35.65       30.30      9.64 o 
   7   6   0        1.59       -0.57     10.06 o 
   8   6   0      405.33      441.67     26.50 o 
   9   6   0       50.76       64.02     17.45 o 
  -7   7   0      164.35      143.71     15.15 o 
  -6   7   0        0.95        3.98      9.51 o 
  -5   7   0      234.04      190.72     14.76 o 
  -4   7   0      296.52      290.37     18.74 o 
  -3   7   0      480.52      463.85     21.48 o 
  -2   7   0      161.33      169.95     18.00 o 
  -1   7   0       10.45       10.35      4.53 o 
   0   7   0      283.03      259.16      9.36 o 
   1   7   0       54.25       67.14      6.55 o 
   2   7   0      291.79      318.39     13.96 o 
   3   7   0       41.87       40.50      9.31 o 
   4   7   0      474.97      422.19     21.51 o 
   5   7   0      847.59      724.21     29.38 o 
   6   7   0       22.57       18.05     10.83 o 
   7   7   0      189.40      174.84     17.22 o 
   8   7   0      213.01      184.64     19.71 o 
   9   7   0        8.19        9.95     16.34 o 
  -6   8   0        8.19       10.84     11.01 o 
  -5   8   0      133.52      128.31     14.20 o 
  -4   8   0      250.52      266.91     15.95 o 
  -3   8   0       34.01       32.72      7.11 o 
  -2   8   0      198.84      188.30      9.79 o 
  -1   8   0       67.61       90.78     11.40 o 
   0   8   0      631.61      629.73     26.25 o 
   1   8   0      259.45      249.89     16.44 o 
   2   8   0        1.32        3.88      6.25 o 
   3   8   0      604.58      704.28     24.63 o 
   4   8   0      717.56      796.58     31.96 o 
   5   8   0      728.47      749.21     31.85 o 
   6   8   0       53.70       54.38     14.09 o 
   7   8   0       13.54        8.25     12.95 o 
   8   8   0        0.32       -0.16     14.90 o 
  -4   9   0      124.66      126.88     11.13 o 
  -3   9   0       22.84       38.20      8.03 o 
  -2   9   0       43.13       54.22     12.51 o 
  -1   9   0      227.17      215.31     17.74 o 
   0   9   0        6.64        2.01      9.54 o 
   1   9   0       61.80       44.94     12.38 o 
   2   9   0      359.95      351.81     21.87 o 
   3   9   0      222.02      281.43     20.73 o 
   4   9   0      389.78      408.21     25.21 o 
   5   9   0      171.43      168.92     18.44 o 
   6   9   0        0.12        7.79     12.54 o 
   7   9   0      154.80      169.42     20.32 o 
  -3  10   0      235.84      238.19     21.72 o 
  -2  10   0        1.99        3.41     12.67 o 
  -1  10   0        1.15       -6.83     12.65 o 
   0  10   0      290.63      318.85     22.70 o 
   1  10   0      469.01      463.77     26.82 o 
   2  10   0       12.41       16.45     13.91 o 
   3  10   0        0.67        0.21     13.26 o 
   4  10   0      329.35      337.83     24.93 o 
   5  10   0       17.84       35.27     17.14 o 
  -4 -10   1       32.98       47.61     17.15 o 
  -3 -10   1      149.03      161.97     20.12 o 
  -2 -10   1      203.23      223.20     21.67 o 
  -1 -10   1      145.93      155.69     19.29 o 
   0 -10   1       16.09       10.57     13.93 o 
   1 -10   1       15.01       24.90     14.28 o 
   2 -10   1       73.81       79.79     16.62 o 
  -6  -9   1       18.33        9.62     14.97 o 
  -5  -9   1       30.77       35.61     15.28 o 
  -4  -9   1       25.92       23.53     14.81 o 
  -3  -9   1      127.05      155.74     18.28 o 
  -2  -9   1      207.64      231.14     18.77 o 
  -1  -9   1      151.26      124.16     15.18 o 
   0  -9   1      145.06      135.34     15.05 o 
   1  -9   1      104.25       86.21     14.53 o 
   2  -9   1       88.86       82.09     14.68 o 
   3  -9   1       10.40        1.37     12.26 o 
   4  -9   1      374.03      310.86     53.13 o 
  -7  -8   1       81.34      104.91     17.87 o 
  -6  -8   1        4.53       -2.67     13.14 o 
  -5  -8   1       34.81       30.67     12.28 o 
  -4  -8   1       28.93       29.16     11.41 o 
  -3  -8   1       10.38       25.41     12.16 o 
  -2  -8   1       99.99      102.75     13.14 o 
  -1  -8   1      134.53      138.00     13.97 o 
   0  -8   1      105.13      100.06     13.29 o 
   1  -8   1       34.46       43.16     11.10 o 
   2  -8   1       64.08       61.02      7.21 o 
   3  -8   1       41.30       37.40      6.93 o 
   4  -8   1      175.75      213.81     11.87 o 
   5  -8   1      397.67      429.28     16.71 o 
   6  -8   1       60.02       53.26     12.54 o 
  -8  -7   1      246.98      211.87     21.95 o 
  -7  -7   1      175.79      171.82     18.92 o 
  -6  -7   1      102.54       97.32     13.94 o 
  -5  -7   1       38.66       14.27     11.45 o 
  -4  -7   1     1755.99     1679.95     52.34 o 
  -3  -7   1      332.91      388.14     21.12 o 
  -2  -7   1      193.02      207.47     14.29 o 
  -1  -7   1        9.67       18.80      8.95 o 
   0  -7   1        4.17        0.44      7.24 o 
   1  -7   1      509.92      497.38     14.09 o 
   2  -7   1      411.85      405.03     16.01 o 
   3  -7   1        3.82       10.45      5.62 o 
   4  -7   1        3.27       -3.96      5.52 o 
   5  -7   1       36.50       46.55      7.78 o 
   6  -7   1      173.01      142.29     14.43 o 
   7  -7   1      149.46      122.02     14.79 o 
  -9  -6   1      100.70      109.25     20.09 o 
  -8  -6   1      231.21      240.48     20.71 o 
  -7  -6   1        0.99        4.24     10.40 o 
  -6  -6   1      198.41      177.92     16.16 o 
  -5  -6   1      667.71      596.92     25.58 o 
  -4  -6   1      639.99      582.70     25.00 o 
  -3  -6   1      158.37      143.12     12.38 o 
  -2  -6   1      123.50      122.67     11.89 o 
  -1  -6   1       16.79       10.33      4.45 o 
   0  -6   1      138.31      135.19     11.37 o 
   1  -6   1      605.13      568.56     24.02 o 
   2  -6   1      440.49      420.96     13.09 o 
   3  -6   1      741.99      735.63     18.20 o 
   4  -6   1        5.65        0.93      4.90 o 
   5  -6   1     1229.03     1213.78     49.13 o 
   6  -6   1      152.66      125.00     12.28 o 
   7  -6   1      115.03      107.67     12.69 o 
   8  -6   1        0.01        3.44     10.27 o 
  -9  -5   1       30.38       44.50     15.88 o 
  -8  -5   1       81.60      103.40     16.86 o 
  -7  -5   1     1765.58     1826.97     57.30 o 
  -6  -5   1     1817.02     1851.04     55.72 o 
  -5  -5   1        1.30       -1.30      7.97 o 
  -4  -5   1      750.64      786.35     28.52 o 
  -3  -5   1      288.41      261.05     14.97 o 
  -2  -5   1     1068.58     1086.81     33.53 o 
  -1  -5   1     1988.19     2102.37     30.91 o 
   0  -5   1       27.04       31.45      2.46 o 
   1  -5   1      171.40      198.63      4.94 o 
   2  -5   1       27.25       20.35      6.20 o 
   3  -5   1        3.95        1.03      3.87 o 
   4  -5   1       90.90       89.30      6.48 o 
   5  -5   1      237.96      261.28     15.10 o 
   6  -5   1      256.65      257.08     15.78 o 
   7  -5   1       33.66       29.09      9.80 o 
   8  -5   1      112.62      143.98     15.05 o 
  -9  -4   1       94.43      102.39     17.30 o 
  -8  -4   1        1.94        9.36     10.48 o 
  -7  -4   1      316.01      307.88     18.78 o 
  -6  -4   1        4.52        6.23      8.63 o 
  -5  -4   1        3.10        2.90      7.57 o 
  -4  -4   1      134.28      135.72     10.68 o 
  -3  -4   1     1459.51     1512.62     42.95 o 
  -2  -4   1      211.32      194.89     10.28 o 
  -1  -4   1      248.66      243.29      6.73 o 
   0  -4   1      120.08      113.09      3.70 o 
   1  -4   1      566.02      584.87      8.54 o 
   2  -4   1     6251.45     6289.34     70.62 o 
   3  -4   1       82.09       66.30      4.78 o 
   4  -4   1       84.02       95.47     18.59 o 
   5  -4   1       74.96       70.79      8.59 o 
   6  -4   1       30.08       39.51      8.35 o 
   7  -4   1      453.91      414.86     20.07 o 
   8  -4   1      272.15      256.64     17.25 o 
   9  -4   1       41.79       38.52     12.36 o 
 -10  -3   1       47.11       57.46     16.81 o 
  -9  -3   1        1.64        5.27     13.42 o 
  -8  -3   1      712.38      702.08     31.11 o 
  -7  -3   1      452.98      446.69     22.40 o 
  -6  -3   1        1.36        2.04      6.77 o 
  -5  -3   1      153.47      151.42     11.51 o 
  -4  -3   1      135.38      152.23      5.86 o 
  -3  -3   1     1475.55     1611.12     28.72 o 
  -2  -3   1     2269.56     2449.98     49.29 o 
  -1  -3   1     6809.49     6859.28    111.77 o 
   0  -3   1      143.02      136.90      7.35 o 
   1  -3   1      477.32      450.41      6.56 o 
   2  -3   1       46.22       50.30      2.92 o 
   3  -3   1      496.66      521.29      9.49 o 
   4  -3   1      987.94      913.87     26.48 o 
   5  -3   1      179.74      166.57     10.44 o 
   6  -3   1      584.69      607.02     22.63 o 
   7  -3   1        2.29        5.84      6.72 o 
   8  -3   1        1.77        0.26      8.15 o 
   9  -3   1       85.52      102.63     13.71 o 
 -10  -2   1        0.10        4.52     14.17 o 
  -9  -2   1       54.53       65.55     14.55 o 
  -8  -2   1      154.40      157.47     16.39 o 
  -7  -2   1        1.38        4.39      8.63 o 
  -6  -2   1      717.48      743.91     17.24 o 
  -5  -2   1      255.63      271.01      8.54 o 
  -4  -2   1       71.38       93.60      4.63 o 
  -3  -2   1     5854.40     5638.72     92.70 o 
  -2  -2   1     1850.34     1906.87     32.81 o 
  -1  -2   1     1511.47     1562.94     39.97 o 
   0  -2   1      449.07      468.91     13.55 o 
   1  -2   1    17479.16    15873.49    214.92 o 
   2  -2   1      686.11      617.27     17.17 o 
   3  -2   1     2756.16     2671.32     35.66 o 
   4  -2   1     1035.43     1178.46     36.04 o 
   5  -2   1        9.65       11.71      4.63 o 
   6  -2   1      557.40      621.48     22.16 o 
   7  -2   1        0.87       -2.53      6.64 o 
   8  -2   1      511.27      509.77     21.96 o 
   9  -2   1     1059.89     1056.07     36.17 o 
  10  -2   1      295.13      334.95     21.67 o 
 -10  -1   1       42.05       54.48     15.88 o 
  -9  -1   1      331.02      360.25     23.94 o 
  -8  -1   1        6.80        6.18      9.47 o 
  -7  -1   1       29.05       33.02      5.81 o 
  -6  -1   1      514.81      520.94     33.24 o 
  -5  -1   1      204.29      196.31      7.36 o 
  -4  -1   1      225.61      189.74      6.62 o 
  -3  -1   1       27.00       39.67      2.98 o 
  -2  -1   1      688.14      632.15     13.75 o 
  -1  -1   1       23.26       42.11      4.75 o 
   0  -1   1     8505.54     7453.53    206.62 o 
   1  -1   1     3678.58     3629.91     59.46 o 
   2  -1   1      381.35      353.84     17.98 o 
   3  -1   1      917.18      895.17     15.79 o 
   4  -1   1      662.31      728.29     14.04 o 
   5  -1   1      714.28      704.76     21.82 o 
   6  -1   1      879.72      883.00     26.97 o 
   7  -1   1       19.14       21.93      7.17 o 
   8  -1   1      148.95      153.95     12.29 o 
   9  -1   1        5.55        3.13      9.21 o 
  10  -1   1      115.46      118.24     15.91 o 
 -10   0   1      105.04      149.79     18.39 o 
  -9   0   1       69.21       91.54     15.36 o 
  -8   0   1        8.46       15.06      6.48 o 
  -7   0   1     1036.25      978.00     29.82 o 
  -6   0   1     1840.67     1870.29     48.04 o 
  -5   0   1      368.26      375.24     13.99 o 
  -4   0   1      357.16      416.38     13.65 o 
  -3   0   1     1775.34     1896.30     45.33 o 
  -2   0   1     1183.98     1228.46     29.86 o 
  -1   0   1     1759.59     1779.17     42.92 o 
   0   0   1      767.75      906.97     21.48 o 
   1   0   1     2076.45     2058.16     33.84 o 
   2   0   1        1.42       -1.61      1.73 o 
   3   0   1      132.29      147.16      4.30 o 
   4   0   1      285.73      338.95      7.84 o 
   5   0   1      172.20      168.23      8.97 o 
   6   0   1        2.31        0.15      4.81 o 
   7   0   1        7.93       13.88      6.38 o 
   8   0   1      393.61      425.81     18.72 o 
   9   0   1      662.25      747.82     27.87 o 
  10   0   1      399.61      490.87     24.04 o 
 -10   1   1       26.41       16.37     12.96 o 
  -9   1   1       81.00       73.46     12.85 o 
  -8   1   1      492.93      454.77     20.82 o 
  -7   1   1       13.32       10.34      7.09 o 
  -6   1   1        8.69       10.37      5.90 o 
  -5   1   1        0.26        4.61      4.44 o 
  -4   1   1        3.01       22.19      4.45 o 
  -3   1   1        2.08        2.72      2.92 o 
  -2   1   1     5506.54     4892.02    111.40 o 
  -1   1   1      375.54      396.49     10.97 o 
   0   1   1       59.57       65.40      2.13 o 
   1   1   1     1168.05     1128.38     18.81 o 
   2   1   1     1108.07     1056.69     24.98 o 
   3   1   1       16.34       14.72      1.70 o 
   4   1   1        8.46       18.58      6.42 o 
   5   1   1       66.05       66.43      5.58 o 
   6   1   1      752.07      780.35     23.29 o 
   7   1   1     1091.59     1179.15     33.51 o 
   8   1   1     1145.69     1182.35     35.03 o 
   9   1   1        0.94        4.14      9.13 o 
  10   1   1       23.50        9.20     11.87 o 
  -9   2   1       30.75       42.75     12.12 o 
  -8   2   1        2.42        5.94      8.81 o 
  -7   2   1      126.52      147.28     12.15 o 
  -6   2   1      719.61      747.22     24.82 o 
  -5   2   1     2066.88     1985.86     51.50 o 
  -4   2   1       92.66       98.20      7.39 o 
  -3   2   1      153.30      157.65      7.81 o 
  -2   2   1       17.23        7.60      2.89 o 
  -1   2   1     1984.43     2043.91     28.21 o 
   0   2   1     2493.32     2488.60     33.67 o 
   1   2   1     6359.26     6337.21    211.56 o 
   2   2   1     1031.76      992.77     25.88 o 
   3   2   1        7.37        8.37      1.28 o 
   4   2   1      208.43      239.98      6.63 o 
   5   2   1     2007.99     2095.73     37.23 o 
   6   2   1     2208.21     2228.43     42.97 o 
   7   2   1      173.40      180.13      8.42 o 
   8   2   1     1034.72      955.11     34.81 o 
   9   2   1      548.07      581.71     27.23 o 
  10   2   1       64.18       92.96     16.06 o 
  11   2   1       97.72      119.35     18.59 o 
  -9   3   1       56.95       56.78     13.06 o 
  -8   3   1      120.23      129.00     13.83 o 
  -7   3   1      277.09      317.58     17.33 o 
  -6   3   1      371.14      416.30     18.54 o 
  -5   3   1      622.62      627.02     21.65 o 
  -4   3   1     2703.38     2731.74     67.61 o 
  -3   3   1     4851.13     4173.24     98.10 o 
  -2   3   1      394.25      324.36      8.29 o 
  -1   3   1     1124.54     1106.11     35.65 o 
   0   3   1     2259.92     2441.43     33.62 o 
   1   3   1      431.66      490.48      9.47 o 
   2   3   1     1480.46     1446.82     37.36 o 
   3   3   1     2660.23     2691.61     66.97 o 
   4   3   1     2572.69     2444.90     41.58 o 
   5   3   1        5.44       -0.21      2.49 o 
   6   3   1      445.04      439.42     11.24 o 
   7   3   1       74.83      108.93     11.43 o 
   8   3   1      260.54      299.84     19.31 o 
   9   3   1      198.15      171.30     17.48 o 
  10   3   1      185.47      192.92     20.20 o 
  -9   4   1       19.91       18.59     12.08 o 
  -8   4   1      151.98      162.79     15.74 o 
  -7   4   1      130.50       92.99     11.66 o 
  -6   4   1       97.01       85.46     10.48 o 
  -5   4   1      707.16      707.41     24.56 o 
  -4   4   1     1175.87     1088.95     31.86 o 
  -3   4   1     1866.21     1937.00     49.38 o 
  -2   4   1     1211.86     1181.92     22.79 o 
  -1   4   1       19.17       18.81      2.69 o 
   0   4   1      102.96      101.29      3.60 o 
   1   4   1     2582.07     2845.43     62.64 o 
   2   4   1     5256.88     5300.19    102.11 o 
   3   4   1     4700.22     4822.57    116.87 o 
   4   4   1      256.98      252.06     12.91 o 
   5   4   1     1262.14     1317.84     38.58 o 
   6   4   1       86.12       98.02     10.37 o 
   7   4   1      271.66      278.23     16.65 o 
   8   4   1      693.19      759.50     30.98 o 
   9   4   1       49.82       39.69     12.44 o 
  10   4   1        8.48        6.00     14.07 o 
  -8   5   1       43.71       39.28     12.33 o 
  -7   5   1       75.48       81.61     12.38 o 
  -6   5   1      188.19      182.55     14.01 o 
  -5   5   1       17.30       13.94      7.19 o 
  -4   5   1      137.63      121.11     10.03 o 
  -3   5   1      208.14      177.83      8.75 o 
  -2   5   1       57.52       52.87      3.68 o 
  -1   5   1      612.78      621.80     11.30 o 
   0   5   1       40.64       46.98      3.16 o 
   1   5   1       61.48       51.23      3.04 o 
   2   5   1        7.52        8.21      1.98 o 
   3   5   1      413.24      371.05     15.62 o 
   4   5   1      155.73      151.81     10.78 o 
   5   5   1      376.05      354.35     17.40 o 
   6   5   1      884.74      846.34     30.44 o 
   7   5   1      188.97      213.68     15.39 o 
   8   5   1        1.81        0.77     10.21 o 
   9   5   1      410.03      383.78     24.36 o 
  10   5   1      255.44      289.16     23.33 o 
  -7   6   1       50.98       45.84     10.89 o 
  -6   6   1        9.06        9.28      8.85 o 
  -5   6   1       27.43       35.25      8.94 o 
  -4   6   1       44.55       53.42      8.67 o 
  -3   6   1      858.81      888.84     20.30 o 
  -2   6   1     1578.72     1547.25     28.83 o 
  -1   6   1      647.77      659.21     14.85 o 
   0   6   1       60.58       69.71      4.14 o 
   1   6   1     2199.91     2304.63     35.38 o 
   2   6   1     1206.14     1248.40     59.89 o 
   3   6   1      106.20       94.05      9.54 o 
   4   6   1       40.37       41.43      8.35 o 
   5   6   1      192.00      182.42     13.42 o 
   6   6   1      324.34      329.70     18.69 o 
   7   6   1       14.48       24.41     10.62 o 
   8   6   1      472.78      457.75     26.07 o 
   9   6   1      203.70      190.03     20.35 o 
  10   6   1        0.25        5.85     16.44 o 
  -7   7   1        5.60        1.16     10.13 o 
  -6   7   1        7.21        8.19      9.64 o 
  -5   7   1       27.44       33.72     10.03 o 
  -4   7   1      271.49      289.65     16.73 o 
  -3   7   1        3.54        5.92      5.12 o 
  -2   7   1        9.35        7.64      4.79 o 
  -1   7   1      127.87      131.30      5.82 o 
   0   7   1      443.47      440.76     18.06 o 
   1   7   1        1.55        0.81      4.77 o 
   2   7   1        1.12        1.39      5.53 o 
   3   7   1        1.82        2.14      5.20 o 
   4   7   1      338.05      277.24     16.83 o 
   5   7   1      855.56      793.33     29.73 o 
   6   7   1      538.79      538.38     24.83 o 
   7   7   1       55.97       40.02     11.12 o 
   8   7   1        0.26       -0.91     12.15 o 
   9   7   1        4.72        0.20     12.91 o 
  -6   8   1      217.29      168.90     15.72 o 
  -5   8   1      106.59      139.26     14.81 o 
  -4   8   1        3.69        2.48      6.63 o 
  -3   8   1      107.23      108.27      8.71 o 
  -2   8   1     1219.50     1147.95     25.81 o 
  -1   8   1      295.88      314.57     17.81 o 
   0   8   1      474.18      471.63     21.46 o 
   1   8   1      109.43      106.50      8.05 o 
   2   8   1        5.64        5.65      5.89 o 
   3   8   1       19.56       13.83      6.88 o 
   4   8   1      616.32      573.45     17.76 o 
   5   8   1      673.05      581.09     26.43 o 
   6   8   1      112.21      129.91     14.45 o 
   7   8   1       98.30       89.98     14.77 o 
   8   8   1       43.50       38.87     14.82 o 
  -4   9   1       69.98       66.19      9.71 o 
  -3   9   1      111.76      113.20     10.30 o 
  -2   9   1       23.98       21.85     11.40 o 
  -1   9   1      366.45      352.44     20.95 o 
   0   9   1       64.95       58.64     12.13 o 
   1   9   1       74.83       88.05     13.00 o 
   2   9   1      667.67      684.65     29.24 o 
   3   9   1      146.01      170.62     15.74 o 
   4   9   1       47.39       52.43     11.01 o 
   5   9   1       22.06       17.50      8.48 o 
   6   9   1       11.31        7.89     12.69 o 
   7   9   1      164.58      146.85     18.69 o 
  -3  10   1       28.65       13.91     14.07 o 
  -2  10   1        3.90        3.29     13.29 o 
  -1  10   1       14.21       16.86     12.59 o 
   0  10   1       42.58       50.21     13.71 o 
   1  10   1      763.07      757.75     32.51 o 
   2  10   1      172.04      186.80     18.59 o 
   3  10   1       11.81        0.65     12.23 o 
   4  10   1      150.05      152.37     18.13 o 
   5  10   1      297.06      344.80     17.15 o 
   6  10   1       86.90      104.02     12.78 o 
   0  11   1        0.26        2.25     14.85 o 
   1  11   1       10.25        8.85     14.46 o 
   3  11   1       32.59       31.44     16.18 o 
   4  11   1        3.10       14.43     15.57 o 
  -2 -10   2       64.92       61.95     18.20 o 
  -1 -10   2       83.28       49.85     16.91 o 
   0 -10   2        4.87        6.28     14.82 o 
   1 -10   2       25.91       40.05     16.14 o 
  -5  -9   2      223.03      235.48     23.22 o 
  -4  -9   2      479.87      529.61     32.04 o 
  -3  -9   2       77.72       89.29     17.46 o 
  -2  -9   2      162.30      196.08     19.96 o 
  -1  -9   2      203.74      189.90     19.21 o 
   0  -9   2      320.82      289.24     21.64 o 
   2  -9   2       15.92        6.62     12.85 o 
   3  -9   2       21.39       23.73     12.90 o 
   4  -9   2       27.66       71.96     16.68 o 
  -6  -8   2       53.63       58.12     16.57 o 
  -5  -8   2        8.48       11.10     13.58 o 
  -4  -8   2       60.05       66.02     15.07 o 
  -3  -8   2      528.24      530.51     28.70 o 
  -2  -8   2      643.02      610.62     29.11 o 
  -1  -8   2      149.07      138.49     15.61 o 
   0  -8   2      103.62       79.56     13.35 o 
   1  -8   2       53.75       44.83     11.90 o 
   2  -8   2       39.65       51.04     11.74 o 
   3  -8   2       10.27       10.65      7.41 o 
   4  -8   2      646.59      617.67     32.12 o 
   5  -8   2      159.63      158.30     11.71 o 
  -7  -7   2      141.01      105.19     18.36 o 
  -6  -7   2      261.83      241.82     19.84 o 
  -5  -7   2      568.03      629.70     30.20 o 
  -4  -7   2      416.34      406.51     23.58 o 
  -3  -7   2      162.48      149.98     15.47 o 
  -2  -7   2        5.76        3.90      9.83 o 
  -1  -7   2      579.02      595.41     25.34 o 
   0  -7   2      324.54      273.08     17.02 o 
   1  -7   2       43.92       64.46     10.48 o 
   2  -7   2      325.41      302.72     11.31 o 
   3  -7   2     1243.52     1164.79     33.73 o 
   4  -7   2       10.47        4.24      6.06 o 
   5  -7   2      195.81      188.22     11.15 o 
   6  -7   2      451.60      463.18     23.61 o 
   7  -7   2      114.66      116.90     15.00 o 
  -8  -6   2       23.43       30.85     15.77 o 
  -7  -6   2       18.76       36.44     14.09 o 
  -6  -6   2      775.09      786.16     33.41 o 
  -5  -6   2        4.70        0.16     10.08 o 
  -4  -6   2       22.47        6.88      8.74 o 
  -3  -6   2       47.37       56.37     11.02 o 
  -2  -6   2       89.60       97.15     11.79 o 
  -1  -6   2     1030.43     1052.57     35.35 o 
   0  -6   2      247.39      232.01      6.86 o 
   1  -6   2      150.26      145.31      5.65 o 
   2  -6   2        3.82       -0.92      3.45 o 
   3  -6   2      588.49      502.80     36.19 o 
   4  -6   2        4.23        4.67      5.18 o 
   5  -6   2      311.36      285.93     12.25 o 
   6  -6   2       65.21       77.26     11.10 o 
   7  -6   2        0.17        3.62      9.56 o 
   8  -6   2       54.60       78.37     13.35 o 
  -8  -5   2       61.43       69.19     16.53 o 
  -7  -5   2      199.31      201.66     18.15 o 
  -6  -5   2       13.62        7.89     10.53 o 
  -5  -5   2       25.70       12.26      8.56 o 
  -4  -5   2      616.19      553.60     24.21 o 
  -3  -5   2       17.91       20.11      8.56 o 
  -2  -5   2       49.22       38.58      8.33 o 
  -1  -5   2       59.99       54.23      4.51 o 
   0  -5   2      110.68      117.52     11.95 o 
   1  -5   2     1349.43     1290.55     19.66 o 
   2  -5   2     2317.27     2313.69     39.82 o 
   3  -5   2      514.67      489.38     10.54 o 
   4  -5   2      382.23      365.81      9.48 o 
   5  -5   2      267.83      255.55     10.50 o 
   6  -5   2       39.32       37.02      9.20 o 
   7  -5   2      531.27      544.87     24.61 o 
   8  -5   2      346.35      376.56     21.74 o 
  -9  -4   2      141.92      126.57     19.18 o 
  -8  -4   2       87.45       74.93     15.83 o 
  -7  -4   2       35.74       48.10     12.91 o 
  -6  -4   2       54.92       44.81     11.30 o 
  -5  -4   2      344.72      351.51     18.65 o 
  -4  -4   2      324.14      336.22     17.07 o 
  -3  -4   2      501.58      519.92     20.84 o 
  -2  -4   2      454.96      442.23     18.04 o 
  -1  -4   2      384.23      348.10      9.22 o 
   0  -4   2     3322.65     3259.18     55.92 o 
   1  -4   2      169.36      144.37      4.74 o 
   2  -4   2      247.87      277.38     10.25 o 
   3  -4   2       57.33       57.48      3.88 o 
   4  -4   2       23.13       23.78      3.41 o 
   5  -4   2      246.78      233.83      9.54 o 
   6  -4   2      242.34      225.69     14.28 o 
   7  -4   2      131.34      146.43     12.65 o 
   8  -4   2      232.43      252.94     17.37 o 
   9  -4   2       19.30       24.13     11.77 o 
  -9  -3   2      128.49      139.81     17.94 o 
  -8  -3   2      425.62      394.07     24.20 o 
  -7  -3   2      252.15      260.04     18.49 o 
  -6  -3   2      562.37      536.46     23.64 o 
  -5  -3   2      762.65      726.88     26.55 o 
  -4  -3   2      372.78      403.85     15.97 o 
  -3  -3   2      575.13      574.09     25.59 o 
  -2  -3   2      265.30      232.46     10.32 o 
  -1  -3   2     3097.87     2891.51     49.28 o 
   0  -3   2     3048.10     2973.79     50.75 o 
   1  -3   2     2229.99     2337.90     32.69 o 
   2  -3   2      848.21      856.61     17.56 o 
   3  -3   2      441.90      383.36      8.10 o 
   4  -3   2      582.55      556.73     17.13 o 
   5  -3   2        3.65        2.86      3.60 o 
   6  -3   2        7.60        6.56      6.03 o 
   7  -3   2      191.48      222.30     14.55 o 
   8  -3   2      346.26      313.55     18.39 o 
   9  -3   2      442.00      478.38     23.71 o 
  10  -3   2       14.41       11.02     11.89 o 
  -9  -2   2      248.95      237.79     21.80 o 
  -8  -2   2      137.80      162.61     17.42 o 
  -7  -2   2       24.22       17.27     10.14 o 
  -6  -2   2       55.52       61.41     10.37 o 
  -5  -2   2      288.46      257.23      8.72 o 
  -4  -2   2      119.09      109.39      5.65 o 
  -3  -2   2     2989.62     3077.14     52.72 o 
  -2  -2   2      688.39      764.92     18.47 o 
  -1  -2   2       87.96       83.90      3.83 o 
   0  -2   2     2155.35     2265.67     38.72 o 
   1  -2   2      251.67      296.60     12.76 o 
   2  -2   2     3759.51     3740.24     62.77 o 
   3  -2   2     2909.75     2952.19     50.79 o 
   4  -2   2     1022.07     1041.93     19.38 o 
   5  -2   2       14.36       16.67      3.52 o 
   6  -2   2       77.58       80.78      8.59 o 
   7  -2   2       37.06       35.79      7.79 o 
   8  -2   2      219.74      251.10     16.06 o 
   9  -2   2        3.65        5.01      9.67 o 
  10  -2   2      122.01      128.77     15.30 o 
  -9  -1   2      118.09      146.66     17.51 o 
  -8  -1   2       46.98       38.06     12.72 o 
  -7  -1   2      763.88      754.82     45.05 o 
  -6  -1   2      925.83      960.44     21.39 o 
  -5  -1   2      887.75      805.62     20.23 o 
  -4  -1   2     1086.65     1070.20     31.20 o 
  -3  -1   2      340.34      426.53     14.99 o 
  -2  -1   2      374.40      391.04      9.05 o 
  -1  -1   2     2414.76     2397.96     40.64 o 
   0  -1   2      286.75      295.14      6.88 o 
   1  -1   2     4615.97     4633.17     75.90 o 
   2  -1   2       83.90      100.18      8.52 o 
   3  -1   2       46.30       39.67      3.74 o 
   4  -1   2     3609.00     3653.58     75.91 o 
   5  -1   2       63.66       76.48      4.62 o 
   6  -1   2        0.91       -0.32      3.49 o 
   7  -1   2      292.72      266.00     14.37 o 
   8  -1   2       95.86       94.09     10.70 o 
   9  -1   2      104.52      111.05     12.62 o 
  10  -1   2      216.46      223.20     17.95 o 
  -9   0   2        0.54        6.73     13.14 o 
  -8   0   2      277.80      278.62     17.90 o 
  -7   0   2       25.76       17.92      6.28 o 
  -6   0   2        6.37        4.46      4.77 o 
  -5   0   2      273.10      290.02     10.75 o 
  -4   0   2      245.18      266.75      8.46 o 
  -3   0   2       21.27       29.86      3.23 o 
  -2   0   2     1125.84     1130.33     24.72 o 
  -1   0   2       33.11       37.94      2.55 o 
   0   0   2     1151.43     1204.65     20.79 o 
   1   0   2        0.32        5.40      4.22 o 
   2   0   2     2990.85     3166.31     52.33 o 
   3   0   2     7101.24     6368.36    144.51 o 
   4   0   2     3303.14     3442.31     80.60 o 
   5   0   2     1282.91     1328.82     23.29 o 
   6   0   2      733.41      810.18     16.45 o 
   7   0   2      576.35      626.93     21.92 o 
   8   0   2        4.92       12.46      7.60 o 
   9   0   2       29.90       61.13     10.66 o 
  10   0   2      345.76      356.05     20.40 o 
  -9   1   2      222.31      227.61     20.56 o 
  -8   1   2      261.31      277.32     19.02 o 
  -7   1   2       71.40       75.58     10.42 o 
  -6   1   2     2010.39     1986.95     52.77 o 
  -5   1   2     1062.20     1197.82     33.79 o 
  -4   1   2     2400.23     2380.57     58.85 o 
  -3   1   2      421.14      513.13     16.16 o 
  -2   1   2      151.54      165.04      7.58 o 
  -1   1   2      889.56      873.80     22.57 o 
   0   1   2     8998.62     8118.90    107.15 o 
   1   1   2     2387.21     2369.41     39.15 o 
   2   1   2      119.57      114.45      4.96 o 
   3   1   2       24.31       57.59      4.06 o 
   4   1   2       71.25      101.36      5.94 o 
   5   1   2      894.08      943.47     17.16 o 
   6   1   2      728.78      783.77     15.70 o 
   7   1   2     2435.56     2525.09     63.46 o 
   8   1   2       78.18       98.42      9.96 o 
   9   1   2      223.93      247.59     15.34 o 
  11   1   2      281.99      249.91     19.84 o 
  -9   2   2        4.87        1.29     11.89 o 
  -8   2   2       51.67       31.57     10.89 o 
  -7   2   2       95.80      103.87     10.91 o 
  -6   2   2      453.70      427.27     18.41 o 
  -5   2   2      695.44      662.20     21.93 o 
  -4   2   2       68.70       67.25      6.73 o 
  -3   2   2        0.42        0.11      3.36 o 
  -2   2   2      727.30      729.43     20.77 o 
  -1   2   2     3053.01     3234.78     53.80 o 
   0   2   2     1035.25      987.60     17.82 o 
   1   2   2      145.78      155.18      4.69 o 
   2   2   2      170.02      168.53      3.70 o 
   3   2   2     2695.87     2721.75     45.36 o 
   4   2   2     3555.95     3531.19     59.05 o 
   5   2   2     4043.80     4120.96     63.00 o 
   6   2   2      113.97       91.30      4.70 o 
   7   2   2      721.26      680.12     16.58 o 
   8   2   2      228.89      266.91     10.99 o 
   9   2   2      542.78      548.80     25.80 o 
  10   2   2      175.11      164.89     16.97 o 
  11   2   2       94.02       79.74     15.80 o 
  -9   3   2      168.92      159.54     18.72 o 
  -8   3   2       36.20       44.16     11.79 o 
  -7   3   2      306.42      343.33     18.62 o 
  -6   3   2        9.68        8.37      6.82 o 
  -5   3   2       58.08       39.15      7.08 o 
  -4   3   2      810.97      725.20     23.11 o 
  -3   3   2     1906.85     1731.90     44.34 o 
  -2   3   2      336.80      310.44     11.74 o 
  -1   3   2      640.01      612.49     10.24 o 
   0   3   2      163.09      209.29      4.70 o 
   1   3   2       60.49       67.68      2.85 o 
   2   3   2        2.09        2.06      1.35 o 
   3   3   2      347.78      369.88      7.97 o 
   4   3   2     1512.94     1517.27     26.74 o 
   5   3   2        0.01       -1.20      2.01 o 
   6   3   2      469.29      477.41     11.92 o 
   7   3   2     1224.73     1275.72     40.02 o 
   8   3   2      140.79      170.12     14.84 o 
   9   3   2       52.30       26.99     11.66 o 
  10   3   2       69.33       68.08     14.12 o 
  11   3   2        3.03        4.21     14.19 o 
  -8   4   2        1.13        0.93      9.78 o 
  -7   4   2      250.23      251.15     16.65 o 
  -5   4   2      628.94      561.98     21.20 o 
  -4   4   2      691.87      691.50     23.38 o 
  -3   4   2      393.30      409.48     15.61 o 
  -2   4   2      235.66      229.74     10.70 o 
  -1   4   2        2.21        1.27      1.90 o 
   0   4   2      425.15      418.34      7.99 o 
   1   4   2       93.70       75.77      3.09 o 
   2   4   2      151.73      149.15      4.26 o 
   3   4   2     4222.51     4447.46     88.79 o 
   4   4   2       32.59       39.57      2.63 o 
   5   4   2        1.59        7.26      2.66 o 
   6   4   2      922.43      916.46     29.97 o 
   7   4   2      116.31       78.51     10.62 o 
   8   4   2      411.44      386.74     20.48 o 
   9   4   2      249.07      275.15     19.32 o 
  10   4   2      308.25      302.86     22.05 o 
  11   4   2      212.62      244.82     23.64 o 
  -8   5   2      102.75       88.58     13.86 o 
  -7   5   2       52.90       29.12     10.45 o 
  -6   5   2        9.00        5.05      7.68 o 
  -5   5   2       41.86       41.78      8.02 o 
  -4   5   2       18.06       33.41      7.04 o 
  -3   5   2     1524.21     1550.81     42.45 o 
  -2   5   2      530.54      513.81     19.02 o 
  -1   5   2     1322.63     1325.70     20.49 o 
   0   5   2      115.75      121.15      4.43 o 
   1   5   2       94.03      102.13      4.56 o 
   2   5   2      931.96      984.51     22.58 o 
   3   5   2     1109.42     1105.68     17.12 o 
   4   5   2      312.56      314.97     14.14 o 
   5   5   2      213.03      210.86     12.93 o 
   6   5   2       52.95       61.57      9.23 o 
   7   5   2       61.08       46.02      9.25 o 
   8   5   2       53.90       54.45     11.48 o 
   9   5   2      230.83      260.30     20.17 o 
  10   5   2       50.91       35.82     15.56 o 
  -7   6   2        0.42        4.14     10.22 o 
  -6   6   2        2.12        6.56      8.74 o 
  -5   6   2      228.24      211.93     14.19 o 
  -4   6   2      179.15      179.09     12.75 o 
  -3   6   2      350.27      336.54     16.00 o 
  -2   6   2      274.67      299.73      8.20 o 
  -1   6   2       30.51       38.52      4.60 o 
   0   6   2       17.26       17.31      3.17 o 
   1   6   2      950.28      933.33     16.74 o 
   2   6   2      207.08      184.38      5.68 o 
   3   6   2      800.88      830.53     19.12 o 
   4   6   2        0.14        2.82      5.81 o 
   5   6   2        4.37       -2.20      6.51 o 
   6   6   2      769.55      730.70     27.26 o 
   7   6   2      756.39      724.34     29.12 o 
   8   6   2      666.40      650.98     29.27 o 
   9   6   2      221.29      234.26     20.46 o 
  10   6   2      157.86      154.45     20.59 o 
  -6   7   2      137.06      109.99     13.53 o 
  -5   7   2       10.61       18.52      9.05 o 
  -4   7   2      312.56      276.86     15.74 o 
  -3   7   2        0.15        1.21      4.91 o 
  -2   7   2      757.96      801.03     15.47 o 
  -1   7   2      791.60      731.69     14.00 o 
   0   7   2     1221.48     1170.99     19.63 o 
   1   7   2      227.73      246.00     11.18 o 
   2   7   2       10.38        7.70      4.89 o 
   3   7   2        6.95        7.15      5.34 o 
   4   7   2     1075.35     1128.06     29.38 o 
   5   7   2      246.77      268.16     16.24 o 
   6   7   2      145.93      136.26     13.26 o 
   7   7   2        0.70        0.64      9.20 o 
   8   7   2        3.04       -1.43     10.93 o 
   9   7   2       33.21       24.04     14.19 o 
  10   7   2        1.38        7.65     16.44 o 
  -5   8   2        7.06        4.84      9.51 o 
  -4   8   2        7.87        1.30      8.53 o 
  -3   8   2       26.22       24.18      6.37 o 
  -2   8   2      594.69      640.22     25.96 o 
  -1   8   2      389.23      396.18     10.33 o 
   0   8   2      422.87      427.77     23.01 o 
   1   8   2       40.00       40.35      8.47 o 
   2   8   2      315.30      322.69     13.57 o 
   3   8   2      700.39      747.26     21.14 o 
   4   8   2      319.03      335.53     18.33 o 
   5   8   2       97.71       93.80      8.83 o 
   6   8   2      322.18      251.98     17.81 o 
   7   8   2      326.96      303.98     20.25 o 
   8   8   2      174.49      158.35     17.37 o 
   9   8   2       17.17       30.97     15.23 o 
  -4   9   2       28.70       35.11     11.43 o 
  -3   9   2       12.34        6.84      7.16 o 
  -2   9   2        0.02        0.71      6.34 o 
  -1   9   2      107.14      109.92     12.75 o 
   0   9   2       93.61       98.88     12.90 o 
   1   9   2      177.65      195.11     10.70 o 
   2   9   2      112.26      107.45      9.19 o 
   3   9   2        1.57       -3.81      6.76 o 
   4   9   2       69.50       89.55      9.56 o 
   5   9   2      342.87      365.87     15.48 o 
   6   9   2        1.33       -0.26      8.18 o 
   7   9   2       98.55       77.89     15.38 o 
   8   9   2        2.79        6.51     13.53 o 
  -3  10   2        1.28       -3.39     13.73 o 
  -2  10   2      117.07      104.28     16.18 o 
  -1  10   2      373.16      329.99     20.81 o 
   0  10   2      175.75      172.59     17.61 o 
   1  10   2        6.92       17.58     11.92 o 
   2  10   2       38.04       35.43     12.74 o 
   3  10   2      234.57      232.84     13.02 o 
   4  10   2      131.01      133.33     11.54 o 
   5  10   2       66.30       77.63     11.56 o 
   6  10   2       42.54       40.21     10.58 o 
   7  10   2       82.42      107.58     27.53 o 
   0  11   2      100.65       88.59     17.86 o 
   1  11   2       97.62      111.31     18.00 o 
   2  11   2      136.10      118.02     17.45 o 
   3  11   2      106.91      120.96     18.05 o 
   4  11   2       92.27      116.20     18.96 o 
   5  11   2        0.10      -10.37     14.51 o 
  -3  -9   3        7.10       -5.20     15.15 o 
  -2  -9   3      320.81      407.92     27.43 o 
  -1  -9   3      130.52      125.80     19.03 o 
   0  -9   3      104.97      110.20     17.76 o 
   1  -9   3       68.31       71.60     16.08 o 
   2  -9   3        0.33        2.10     13.73 o 
   3  -9   3      142.33      126.68     17.53 o 
  -5  -8   3       42.11       60.02     16.70 o 
  -4  -8   3       33.14       19.63     13.66 o 
  -3  -8   3       31.89       36.38     15.59 o 
  -2  -8   3      158.61      148.76     16.91 o 
  -1  -8   3        8.05       12.33     12.41 o 
   0  -8   3      409.41      401.15     24.35 o 
   1  -8   3        6.31        1.04     10.24 o 
   2  -8   3      140.97      133.35     15.20 o 
   3  -8   3        8.69        5.77     10.62 o 
   4  -8   3       61.51       69.77      9.51 o 
   5  -8   3       12.20       13.93      8.73 o 
  -6  -7   3       78.25       51.30     14.99 o 
  -5  -7   3       85.37       70.92     15.90 o 
  -4  -7   3      553.44      530.17     27.10 o 
  -3  -7   3      110.61      123.01     15.93 o 
  -2  -7   3       15.57       24.30     12.41 o 
  -1  -7   3      481.38      456.49     22.94 o 
   0  -7   3      143.44      148.45     14.30 o 
   1  -7   3       27.82       30.54      9.93 o 
   2  -7   3        3.97        5.35      4.54 o 
   3  -7   3       23.50       22.24      5.13 o 
   4  -7   3      121.08      141.90      9.91 o 
   5  -7   3       27.28       45.07      8.12 o 
   6  -7   3       41.91       43.88      8.70 o 
  -7  -6   3       65.67       78.24     16.81 o 
  -6  -6   3      190.19      180.92     19.08 o 
  -5  -6   3      105.55       74.52     14.20 o 
  -4  -6   3      102.20      117.63     14.20 o 
  -3  -6   3      159.55      190.70     16.18 o 
  -2  -6   3       33.63       43.83     10.47 o 
  -1  -6   3      107.58      122.33     13.50 o 
   0  -6   3       21.98       14.02      8.14 o 
   1  -6   3      191.30      177.35      6.48 o 
   2  -6   3        8.33        0.49      3.86 o 
   3  -6   3       81.83       86.39      5.67 o 
   4  -6   3       84.52       79.94      7.02 o 
   5  -6   3       25.98       29.49      6.94 o 
   6  -6   3       24.67       19.81      7.53 o 
   7  -6   3       70.34       53.47     12.21 o 
  -8  -5   3       13.27       13.99     14.72 o 
  -7  -5   3        3.19        7.27     13.39 o 
  -6  -5   3      100.42       93.37     14.10 o 
  -5  -5   3      486.58      460.96     24.12 o 
  -4  -5   3      943.17      906.32     33.00 o 
  -3  -5   3      915.91      967.53     34.37 o 
  -2  -5   3      166.04      137.33     12.59 o 
  -1  -5   3      103.24      124.22     12.49 o 
   0  -5   3     1088.42     1035.40     21.70 o 
   1  -5   3     3347.87     3096.41     55.05 o 
   2  -5   3      103.42       87.90      6.46 o 
   3  -5   3     1018.57     1034.27     17.78 o 
   4  -5   3       47.94       55.45      8.96 o 
   5  -5   3      322.68      353.85     18.93 o 
   6  -5   3      206.00      220.48     14.43 o 
   7  -5   3        2.30       -2.07      9.20 o 
   8  -5   3       92.07       93.24     14.04 o 
  -8  -4   3      131.69      137.90     19.45 o 
  -7  -4   3      297.85      353.49     23.90 o 
  -6  -4   3      465.01      414.78     23.55 o 
  -5  -4   3      205.84      188.04     15.47 o 
  -4  -4   3        2.23        3.31      7.29 o 
  -3  -4   3      173.98      160.80     13.03 o 
  -2  -4   3        5.30        5.66      3.68 o 
  -1  -4   3      384.13      386.61     10.44 o 
   0  -4   3     2880.76     2858.52     50.26 o 
   1  -4   3      424.89      432.67     12.92 o 
   2  -4   3       12.12        9.82      3.75 o 
   3  -4   3      457.68      437.76     12.35 o 
   4  -4   3        1.94        1.25      3.31 o 
   5  -4   3      307.79      310.08      8.91 o 
   6  -4   3      337.12      333.43     20.40 o 
   7  -4   3       31.99       34.19      8.45 o 
   8  -4   3       24.03        8.56      9.65 o 
   9  -4   3       33.40       28.55     12.20 o 
  -8  -3   3       44.97       32.45     14.02 o 
  -7  -3   3      200.84      205.59     17.22 o 
  -6  -3   3       18.77       13.80      9.75 o 
  -5  -3   3        0.87       -2.30      8.32 o 
  -4  -3   3      312.87      315.00     17.50 o 
  -3  -3   3     1317.39     1363.80     50.88 o 
  -2  -3   3     2183.11     2172.47     38.88 o 
  -1  -3   3       15.92       24.49      5.36 o 
   0  -3   3      402.28      411.93     10.57 o 
   1  -3   3      701.34      696.56     15.20 o 
   2  -3   3     4391.47     4523.11     76.46 o 
   3  -3   3      704.59      642.23     15.04 o 
   4  -3   3      395.84      370.30     11.12 o 
   5  -3   3        2.43        2.72      3.26 o 
   6  -3   3      169.07      170.90      8.03 o 
   7  -3   3      233.62      248.25     13.08 o 
   8  -3   3      207.40      210.64     15.05 o 
   9  -3   3      127.80      138.60     14.27 o 
  10  -3   3        2.29        0.96     11.85 o 
  -9  -2   3       72.24       83.52     17.30 o 
  -8  -2   3       32.39       47.24     13.18 o 
  -7  -2   3      172.45      162.28     15.33 o 
  -6  -2   3        5.62        0.31      7.57 o 
  -5  -2   3      560.15      516.29     13.87 o 
  -4  -2   3      100.02       88.40      6.53 o 
  -3  -2   3      132.12      134.22      6.43 o 
  -2  -2   3       45.83       65.14      4.46 o 
  -1  -2   3      298.36      299.40     12.40 o 
   0  -2   3       46.49       50.97      3.59 o 
   1  -2   3        5.04        6.48      4.29 o 
   2  -2   3      762.28      798.25     16.40 o 
   3  -2   3       72.99       70.17      4.39 o 
   4  -2   3      473.45      494.25     12.37 o 
   5  -2   3      519.09      470.45     11.70 o 
   6  -2   3     1117.01     1054.10     21.32 o 
   7  -2   3       53.57       58.61      7.38 o 
   8  -2   3      329.76      286.71     16.32 o 
   9  -2   3       25.42       23.55      9.38 o 
  10  -2   3       43.63       57.85     13.19 o 
  -9  -1   3        0.09       -3.44     13.78 o 
  -8  -1   3       29.81       44.84     13.75 o 
  -7  -1   3      337.38      343.36     21.05 o 
  -6  -1   3      301.62      300.98     11.51 o 
  -5  -1   3       26.35       33.55      5.03 o 
  -4  -1   3      252.02      266.83      8.96 o 
  -3  -1   3     3374.67     3116.49     53.86 o 
  -2  -1   3      440.03      411.31     10.29 o 
  -1  -1   3        7.27        2.98      2.52 o 
   0  -1   3      153.06      146.55      5.14 o 
   1  -1   3      657.58      629.77     12.77 o 
   2  -1   3     1241.88     1293.89     24.79 o 
   3  -1   3     2741.41     2790.56     38.61 o 
   4  -1   3     7114.55     7000.86    160.65 o 
   5  -1   3      981.06      952.56     27.75 o 
   6  -1   3        3.88       12.86      4.05 o 
   7  -1   3      223.18      239.06      8.97 o 
   8  -1   3     1227.41     1116.18     34.67 o 
   9  -1   3      433.37      445.08     21.39 o 
  10  -1   3       17.96       27.79     11.22 o 
  -9   0   3      175.90      261.16     22.50 o 
  -8   0   3      510.98      538.46     28.08 o 
  -7   0   3       25.98       20.98      6.90 o 
  -6   0   3      290.79      256.57     28.02 o 
  -5   0   3      306.95      305.38     22.14 o 
  -4   0   3      777.65      716.94     16.34 o 
  -3   0   3      249.91      189.16      6.94 o 
  -2   0   3     1374.24     1469.44     26.93 o 
  -1   0   3      296.99      367.40      8.73 o 
   0   0   3      677.82      724.66     14.20 o 
   1   0   3      347.11      422.97      7.14 o 
   2   0   3     2156.12     2120.49     29.30 o 
   3   0   3     1944.05     1899.25     32.56 o 
   4   0   3        4.31       16.91      3.85 o 
   5   0   3      908.14      908.21     26.07 o 
   6   0   3      262.22      241.89      9.94 o 
   7   0   3       13.32       17.99      4.43 o 
   8   0   3      672.45      586.01     22.09 o 
   9   0   3       39.51       23.63      9.03 o 
  10   0   3        2.81        0.96     10.32 o 
  11   0   3      149.04      154.05     16.26 o 
  -9   1   3       46.15       26.92     14.77 o 
  -8   1   3      113.42      117.65     10.40 o 
  -7   1   3        3.79        3.68      6.63 o 
  -6   1   3     1249.76     1208.79     26.63 o 
  -5   1   3      209.40      213.22      9.18 o 
  -4   1   3      520.62      548.96     13.76 o 
  -3   1   3      158.76      185.43      6.95 o 
  -2   1   3       70.72       76.33      4.29 o 
  -1   1   3     2657.94     2615.48     44.39 o 
   0   1   3     3659.80     3435.52     46.52 o 
   1   1   3     3109.14     3070.30     50.93 o 
   2   1   3      441.67      526.41     10.62 o 
   3   1   3        5.15       10.42      2.22 o 
   4   1   3     1844.61     1965.26     48.09 o 
   5   1   3     2002.63     2022.66     49.96 o 
   6   1   3      134.56      126.45      5.60 o 
   7   1   3      164.60      178.36     15.25 o 
   8   1   3       34.25       39.10      8.25 o 
   9   1   3      362.79      368.05     18.30 o 
  10   1   3      191.76      199.91     15.87 o 
  -8   2   3       52.09       65.34      9.71 o 
  -7   2   3        2.69        2.97      8.64 o 
  -6   2   3      309.60      282.86     15.28 o 
  -5   2   3      246.19      251.23     13.91 o 
  -4   2   3        1.22        7.39      5.41 o 
  -3   2   3      929.96      894.76     26.19 o 
  -2   2   3     2426.64     2536.67     61.69 o 
  -1   2   3     2445.94     2541.96     61.13 o 
   0   2   3      184.36      192.29      5.73 o 
   1   2   3     1500.01     1469.17     25.94 o 
   2   2   3     2402.33     2630.64     37.89 o 
   3   2   3      186.76      202.67      6.05 o 
   4   2   3      859.91     1132.29     28.94 o 
   5   2   3     4400.83     4471.63    103.38 o 
   7   2   3       78.92       87.29      5.45 o 
   8   2   3      103.92       86.64      8.58 o 
  10   2   3       47.61       39.49     10.76 o 
  11   2   3       45.42       50.70     13.35 o 
  -8   3   3       50.80       50.99     13.11 o 
  -7   3   3      248.50      240.70     16.94 o 
  -6   3   3        8.37       12.25      8.33 o 
  -5   3   3      136.29      156.30     11.92 o 
  -4   3   3      820.82      831.24     26.73 o 
  -3   3   3      844.59      820.81     25.39 o 
  -2   3   3        0.31        0.00      3.86 o 
  -1   3   3      240.95      257.21      7.53 o 
   0   3   3     3860.07     3814.09     63.60 o 
   1   3   3     1344.43     1291.33     18.73 o 
   2   3   3       47.17       54.46      3.13 o 
   3   3   3      977.27     1184.95     17.72 o 
   4   3   3        9.60       13.92      3.03 o 
   5   3   3      264.54      263.28      7.67 o 
   6   3   3     1749.43     1853.19     50.60 o 
   7   3   3      870.39      946.63     15.54 o 
   8   3   3       73.65       85.02     10.73 o 
   9   3   3      176.53      170.81     15.36 o 
  10   3   3      167.12      171.62     16.31 o 
  11   3   3       26.84       29.29     13.57 o 
  -8   4   3        2.03        5.53     12.20 o 
  -7   4   3       82.05       74.19     12.67 o 
  -6   4   3       52.53       53.14     10.35 o 
  -5   4   3      518.94      496.39     21.04 o 
  -4   4   3      125.49      118.69     10.45 o 
  -3   4   3      489.59      528.88     19.47 o 
  -2   4   3      824.45      800.31     24.64 o 
  -1   4   3       38.20       34.31      9.69 o 
   0   4   3     1394.25     1457.62     27.09 o 
   1   4   3      549.65      540.26      9.46 o 
   2   4   3      843.77      995.05     26.26 o 
   3   4   3      682.45      643.73     10.95 o 
   4   4   3     2103.80     2272.50     39.07 o 
   5   4   3      829.05      826.16     16.40 o 
   6   4   3      690.67      714.05     24.52 o 
   7   4   3       30.64       18.52      7.52 o 
   8   4   3       86.46       62.68     10.88 o 
   9   4   3      101.52      113.56     14.28 o 
  10   4   3      373.03      463.93     26.14 o 
  11   4   3       26.63       26.79     13.37 o 
  -7   5   3      175.35      173.43     16.57 o 
  -6   5   3       25.40       26.66     10.13 o 
  -5   5   3      149.44      149.48     12.90 o 
  -4   5   3      166.84      178.23     12.77 o 
  -3   5   3     1208.31     1220.21     35.69 o 
  -2   5   3      354.29      372.43     15.64 o 
  -1   5   3      123.25      127.55      4.91 o 
   0   5   3      847.64      897.52     14.90 o 
   1   5   3     1910.03     1968.68     28.68 o 
   2   5   3     3793.60     3597.13     72.10 o 
   3   5   3      802.11      789.04     13.29 o 
   4   5   3       69.63       66.26      4.51 o 
   5   5   3      772.59      790.72     25.91 o 
   6   5   3      147.73      156.88     11.24 o 
   7   5   3      669.77      638.90     24.85 o 
   8   5   3      110.14      150.26     14.33 o 
   9   5   3      335.14      347.19     21.41 o 
  10   5   3       84.65      113.48     16.93 o 
  11   5   3       65.27       91.72     18.10 o 
  -7   6   3      106.63      110.13     15.44 o 
  -6   6   3       13.78       13.84      9.36 o 
  -5   6   3       36.07       38.66      9.57 o 
  -4   6   3      103.01      114.96     11.45 o 
  -3   6   3      317.87      323.63     16.39 o 
  -2   6   3       43.45       46.17      5.50 o 
  -1   6   3       34.96       36.47      3.76 o 
   0   6   3      733.35      761.07     13.77 o 
   1   6   3     2712.51     2743.23     39.37 o 
   2   6   3     2180.35     2196.78     32.16 o 
   3   6   3        1.09        5.54      4.13 o 
   4   6   3      963.29     1014.59     23.11 o 
   5   6   3       49.56       38.03      7.48 o 
   6   6   3      102.18      111.99     11.28 o 
   7   6   3      103.20      154.81     13.70 o 
   8   6   3      150.61      180.79     15.88 o 
   9   6   3       19.67        8.81     11.59 o 
  10   6   3       20.02       28.31     14.24 o 
  -6   7   3      126.46       94.46     13.22 o 
  -5   7   3        7.79        3.20      8.63 o 
  -4   7   3       16.50       16.63      9.08 o 
  -3   7   3       18.41       12.16      7.03 o 
  -2   7   3      551.26      578.18     13.13 o 
  -1   7   3     1158.40     1167.58     20.08 o 
   0   7   3        2.54        7.19      3.46 o 
   1   7   3       23.10       18.78      3.51 o 
   2   7   3      428.60      390.53     17.72 o 
   3   7   3        2.39        1.12      4.72 o 
   4   7   3      417.68      410.95     13.49 o 
   5   7   3       24.56       20.80      5.64 o 
   6   7   3       14.50       15.05      8.43 o 
   7   7   3       26.92       33.46     10.14 o 
   8   7   3      552.17      509.42     25.16 o 
   9   7   3      327.19      368.20     23.86 o 
  10   7   3      109.46      129.21     19.81 o 
  -5   8   3       77.01       78.16     13.58 o 
  -4   8   3      283.66      249.22     17.76 o 
  -3   8   3        4.18        0.80      8.32 o 
  -2   8   3       68.53       86.33      6.39 o 
  -1   8   3      213.53      208.45      7.87 o 
   0   8   3      310.45      316.32      9.32 o 
   1   8   3      125.04      130.87     10.45 o 
   2   8   3      170.30      161.44      9.26 o 
   3   8   3      608.34      648.06     17.79 o 
   4   8   3        1.50       -2.57      5.60 o 
   5   8   3       30.69       38.17      7.18 o 
   6   8   3      149.91      180.01     10.87 o 
   7   8   3      483.90      398.56     21.77 o 
   8   8   3      155.31      132.86     15.88 o 
   9   8   3       20.91       23.55     13.71 o 
  -4   9   3      126.21       93.14     14.53 o 
  -3   9   3       50.98       44.14     11.54 o 
  -2   9   3      328.82      342.34     14.11 o 
  -1   9   3      263.37      282.77     12.10 o 
   0   9   3       94.60      109.61      8.88 o 
   1   9   3       14.29       13.42      6.63 o 
   2   9   3       84.19       76.27      8.28 o 
   3   9   3        1.04        4.46      6.90 o 
   4   9   3      435.10      397.98     28.41 o 
   5   9   3     1400.23     1373.97     31.88 o 
   6   9   3      119.18      107.67     11.59 o 
   7   9   3       36.73       47.23      9.50 o 
   8   9   3      385.50      337.28     22.85 o 
  -3  10   3       50.35       51.45     13.68 o 
   0  10   3       45.44       53.34     12.49 o 
   1  10   3      117.33      128.84     15.13 o 
   2  10   3      121.76      133.39     10.74 o 
   3  10   3      161.26      196.87     12.29 o 
   4  10   3      247.08      235.76     13.35 o 
   5  10   3      297.86      302.92     27.24 o 
   6  10   3       27.48       16.12      9.99 o 
   7  10   3       37.24       29.21     10.74 o 
   4  11   3        6.85        8.45     14.25 o 
   5  11   3      111.53      115.86     18.87 o 
  -1  -9   4       81.58       80.80     18.02 o 
   0  -9   4       10.71       16.57     14.99 o 
   1  -9   4        0.16       -2.30     13.39 o 
  -4  -8   4      430.02      474.61     30.23 o 
  -3  -8   4       34.06       18.18     14.97 o 
  -2  -8   4       21.79       14.09     14.12 o 
  -1  -8   4       25.53       24.04     13.13 o 
   0  -8   4      347.09      310.72     23.07 o 
   1  -8   4      140.76      167.56     18.46 o 
   2  -8   4      100.60      118.53     16.65 o 
   3  -8   4        1.14        3.54     12.77 o 
   4  -8   4       76.11       82.87     14.64 o 
  -5  -7   4       69.12       84.68     17.71 o 
  -4  -7   4       76.76       78.09     16.03 o 
  -3  -7   4        0.25       -9.00     11.53 o 
  -2  -7   4      433.81      506.31     28.06 o 
  -1  -7   4      445.91      469.44     25.63 o 
   0  -7   4      373.37      375.35     23.01 o 
   1  -7   4       15.06       21.18     10.71 o 
   2  -7   4      113.42       82.97     13.11 o 
   3  -7   4       10.76       16.14      5.42 o 
   4  -7   4      647.24      657.96     15.41 o 
   5  -7   4      392.74      391.56     16.18 o 
   6  -7   4       17.97       10.26      8.37 o 
  -6  -6   4        0.49        4.97     13.84 o 
  -5  -6   4      118.74      130.48     17.72 o 
  -4  -6   4      300.22      298.63     21.51 o 
  -3  -6   4      908.06      986.97     37.39 o 
  -2  -6   4      106.06      106.37     14.64 o 
  -1  -6   4       17.38        1.89      9.75 o 
   0  -6   4      301.90      298.62     18.21 o 
   1  -6   4      517.59      501.32     23.68 o 
   2  -6   4      226.97      238.92     16.03 o 
   3  -6   4      427.13      425.66     11.31 o 
   4  -6   4      110.79       96.46      6.98 o 
   5  -6   4        4.14        4.88      5.22 o 
   6  -6   4       90.12      112.98     11.36 o 
   7  -6   4       25.41       24.18     10.37 o 
  -7  -5   4        0.22        9.82     12.91 o 
  -6  -5   4      208.01      237.81     20.69 o 
  -5  -5   4      171.52      160.00     17.19 o 
  -4  -5   4      209.32      177.44     16.55 o 
  -3  -5   4      493.52      418.45     21.49 o 
  -2  -5   4       27.21       23.94      9.16 o 
  -1  -5   4      481.66      549.08     24.77 o 
   0  -5   4        5.38        4.23      4.48 o 
   1  -5   4      831.61      806.64     19.07 o 
   2  -5   4       28.31       36.21      6.98 o 
   3  -5   4        8.92       10.43      5.30 o 
   4  -5   4       83.36       78.02      7.63 o 
   5  -5   4      449.88      440.50     11.71 o 
   6  -5   4      419.52      421.10     12.22 o 
   7  -5   4       10.18       15.90      7.27 o 
   8  -5   4        4.15       -0.44     10.60 o 
  -7  -4   4      380.59      364.49     24.70 o 
  -6  -4   4       52.03       45.01     13.39 o 
  -5  -4   4       71.38       60.85     12.77 o 
  -4  -4   4      618.55      545.33     25.18 o 
  -3  -4   4        4.05       17.33      9.23 o 
  -2  -4   4        1.32       -1.42      7.50 o 
  -1  -4   4       35.55       28.48      4.67 o 
   0  -4   4      230.52      214.34     21.31 o 
   1  -4   4        4.01        3.12      3.91 o 
   2  -4   4      499.43      484.67     23.87 o 
   3  -4   4      810.22      795.68     18.81 o 
   4  -4   4      110.36      109.10      7.57 o 
   5  -4   4       13.53       12.98      4.40 o 
   6  -4   4        0.26       -0.73      4.28 o 
   7  -4   4      216.05      201.88     10.33 o 
   8  -4   4       75.43       66.90     11.99 o 
   9  -4   4        2.36       -5.09     11.37 o 
  -8  -3   4       74.91       85.93     17.38 o 
  -7  -3   4       35.40       28.96     13.99 o 
  -6  -3   4       29.98       51.43     12.38 o 
  -5  -3   4      279.10      296.86     18.95 o 
  -4  -3   4      422.68      423.96     21.05 o 
  -3  -3   4       49.14       46.39      5.50 o 
  -2  -3   4      313.26      341.52     10.32 o 
  -1  -3   4       30.90       41.46      4.52 o 
   0  -3   4        4.42        7.59      3.49 o 
   1  -3   4      567.14      571.13     18.65 o 
   2  -3   4      814.85      756.94     16.98 o 
   3  -3   4       63.49       57.72      5.16 o 
   4  -3   4        0.36        1.84      4.01 o 
   5  -3   4      528.04      528.61     17.05 o 
   6  -3   4     1116.38     1083.31     22.80 o 
   7  -3   4      341.44      363.74     27.30 o 
   8  -3   4        0.63        1.72      5.71 o 
   9  -3   4       57.45       51.41     11.89 o 
  10  -3   4       23.19        9.03     12.25 o 
  -8  -2   4       31.39       37.99     14.40 o 
  -7  -2   4      267.07      233.57     18.02 o 
  -6  -2   4       50.55       65.37     11.92 o 
  -5  -2   4       44.56       57.50     10.86 o 
  -4  -2   4       43.57       33.50      5.65 o 
  -3  -2   4      392.48      406.79     11.80 o 
  -2  -2   4      304.86      258.01      9.03 o 
  -1  -2   4     1049.03      991.53     20.20 o 
   0  -2   4     1796.64     1811.43     32.94 o 
   1  -2   4       10.30       10.82      3.08 o 
   2  -2   4       48.95       44.19      3.99 o 
   3  -2   4     1465.63     1484.51     39.11 o 
   4  -2   4      320.04      334.67     23.17 o 
   5  -2   4      624.55      561.83     30.60 o 
   7  -2   4      526.35      496.66     14.20 o 
   8  -2   4      379.49      334.16     12.15 o 
   9  -2   4      279.04      247.53     16.27 o 
  10  -2   4        0.68        1.58     11.02 o 
  -8  -1   4       69.95       70.77     15.72 o 
  -7  -1   4      371.35      346.85     21.41 o 
  -6  -1   4      310.20      297.39     18.17 o 
  -5  -1   4       25.52       23.85      5.41 o 
  -4  -1   4      543.57      516.35     13.98 o 
  -3  -1   4     1960.36     2071.39     38.16 o 
  -2  -1   4     2807.25     3043.02     53.16 o 
  -1  -1   4      731.97      740.93     15.83 o 
   0  -1   4       20.76       33.06      3.51 o 
   1  -1   4      663.12      703.15     14.62 o 
   2  -1   4     1524.13     1472.85     27.04 o 
   3  -1   4      850.98      808.25     12.79 o 
   4  -1   4     1700.57     1703.40     25.04 o 
   5  -1   4       54.50       39.84      6.39 o 
   6  -1   4       32.35       28.83      6.91 o 
   7  -1   4       29.94       29.96      5.41 o 
   8  -1   4      466.83      518.57     14.57 o 
   9  -1   4      444.13      437.71     21.15 o 
  10  -1   4       20.13       19.58     10.93 o 
  -8   0   4       85.57      119.52     17.12 o 
  -7   0   4      138.43      137.80      9.96 o 
  -6   0   4        2.44        3.69      6.05 o 
  -5   0   4      677.02      629.73     16.33 o 
  -4   0   4      933.13      912.42     29.58 o 
  -3   0   4      224.36      239.20      8.47 o 
  -2   0   4      980.87      947.19     19.34 o 
  -1   0   4       60.58       61.80      4.26 o 
   0   0   4     1219.94     1179.62     21.94 o 
   1   0   4      302.76      330.20      8.17 o 
   2   0   4       37.55       27.32      2.12 o 
   3   0   4      251.53      274.30      5.90 o 
   4   0   4       78.54       76.28      4.18 o 
   5   0   4       20.10       21.92      5.41 o 
   6   0   4      680.94      703.66     23.01 o 
   7   0   4      323.30      309.01     10.03 o 
   8   0   4      195.39      217.45      9.33 o 
   9   0   4        5.50        9.63      5.75 o 
  10   0   4       94.47      102.40     13.11 o 
  11   0   4       78.29      100.56     14.82 o 
  -8   1   4      192.83      180.80     12.95 o 
  -7   1   4       10.73        6.05      7.34 o 
  -6   1   4      414.52      418.40     21.17 o 
  -5   1   4      177.86      185.80     31.93 o 
  -4   1   4      303.77      310.48     10.53 o 
  -3   1   4      439.96      430.64     11.42 o 
  -2   1   4     1363.30     1409.43     26.55 o 
  -1   1   4     2493.68     2571.05     47.36 o 
   0   1   4      240.87      243.73      8.28 o 
   1   1   4      660.95      644.96     10.37 o 
   2   1   4      147.87      184.43      4.29 o 
   3   1   4     1076.91     1012.33     19.17 o 
   4   1   4      601.16      559.96     12.41 o 
   5   1   4      381.08      417.57     15.05 o 
   6   1   4       20.97       13.26      5.05 o 
   8   1   4        0.73        7.47      4.73 o 
   9   1   4      944.77      982.21     21.21 o 
  10   1   4      156.02      183.58     15.13 o 
  -8   2   4      607.93      640.14     32.73 o 
  -7   2   4       40.21       30.13      8.05 o 
  -6   2   4      260.82      271.20     34.87 o 
  -5   2   4       55.19       46.36      6.28 o 
  -4   2   4        1.17        3.83      6.08 o 
  -3   2   4      241.89      218.16     11.56 o 
  -2   2   4      231.78      251.98     11.79 o 
  -1   2   4       84.30       87.74      6.15 o 
   0   2   4     1791.86     1864.81     26.67 o 
   1   2   4     3263.81     3153.58     53.25 o 
   2   2   4      350.03      387.84      9.30 o 
   3   2   4      482.46      558.61     25.70 o 
   4   2   4       47.26       58.67      4.02 o 
   5   2   4      290.89      267.31     11.24 o 
   6   2   4      981.87     1016.69     28.63 o 
   7   2   4      926.02      995.97     28.93 o 
   8   2   4      273.45      285.08      9.67 o 
   9   2   4       19.79       26.28      6.02 o 
  11   2   4      131.79       97.48     13.45 o 
  -8   3   4        2.72        7.43      9.01 o 
  -7   3   4       49.71       43.57     11.46 o 
  -6   3   4      284.54      296.11     17.37 o 
  -5   3   4      464.95      420.18     19.14 o 
  -4   3   4      141.09      129.29     10.68 o 
  -3   3   4      159.89      138.86      9.65 o 
  -2   3   4      322.58      290.01     13.21 o 
  -1   3   4     2165.89     2087.80     52.59 o 
   0   3   4     4741.98     4652.94     77.59 o 
   1   3   4     9569.42     9349.43    151.66 o 
   2   3   4      172.67      164.34      5.92 o 
   3   3   4       39.07       37.97      2.90 o 
   4   3   4      773.82      782.45     15.52 o 
   5   3   4     1007.32     1017.45     19.91 o 
   6   3   4     1423.34     1428.36     27.22 o 
   7   3   4      104.36      102.14      6.22 o 
   8   3   4        3.98        2.01      3.69 o 
   9   3   4        4.19        3.26      8.45 o 
  10   3   4      502.16      451.78     23.29 o 
  11   3   4      203.18      199.51     18.03 o 
  -7   4   4      112.61      147.95     15.13 o 
  -6   4   4       36.67       49.39     11.20 o 
  -5   4   4       53.59       38.34      9.38 o 
  -4   4   4        2.53       -0.21      6.77 o 
  -3   4   4      233.18      237.76     12.96 o 
  -2   4   4      873.94      793.09     25.13 o 
  -1   4   4       69.79       54.76      4.59 o 
   0   4   4     1416.88     1373.30     25.94 o 
   1   4   4      355.91      386.68     10.38 o 
   2   4   4      414.91      434.75      8.22 o 
   3   4   4      981.46      967.04     15.25 o 
   4   4   4      488.21      458.05      8.96 o 
   5   4   4       42.60       33.03      6.06 o 
   6   4   4       78.92       92.47     11.92 o 
   7   4   4      336.80      340.52     16.96 o 
   8   4   4       72.35       98.83     11.43 o 
   9   4   4        3.74        8.59      9.26 o 
  10   4   4      334.86      289.57     20.01 o 
  11   4   4      281.27      290.81     21.59 o 
  -7   5   4      132.42      102.24     15.39 o 
  -6   5   4        3.30        7.78     10.09 o 
  -5   5   4      383.81      366.89     19.53 o 
  -4   5   4      141.08      158.87     12.28 o 
  -3   5   4       24.97       19.96      7.26 o 
  -2   5   4      433.90      431.14     17.77 o 
  -1   5   4      182.12      173.73      7.40 o 
   0   5   4      344.84      362.18     10.44 o 
   1   5   4     1136.30     1131.35     17.82 o 
   2   5   4     4262.24     4203.27     71.07 o 
   3   5   4       47.89       53.12      5.53 o 
   4   5   4       39.78       50.65      3.46 o 
   5   5   4      506.99      501.47     17.85 o 
   6   5   4      260.28      209.05     12.69 o 
   7   5   4      739.43      736.41     26.48 o 
   8   5   4      124.96      125.02     12.28 o 
   9   5   4        2.49        1.57      9.49 o 
  10   5   4      167.27      175.88     17.82 o 
  11   5   4       33.73       51.50     15.52 o 
  -6   6   4       74.09       57.04     12.69 o 
  -5   6   4      139.00      142.71     14.27 o 
  -4   6   4       81.04       67.85     10.68 o 
  -3   6   4        2.40       -1.04      6.85 o 
  -2   6   4       18.86       15.38      6.38 o 
  -1   6   4       66.90       60.17      5.55 o 
   0   6   4        3.64        1.89      2.94 o 
   1   6   4       46.36       41.97      3.62 o 
   2   6   4        8.19        4.02      2.89 o 
   3   6   4      340.43      340.78      8.16 o 
   4   6   4      681.38      659.31     19.27 o 
   5   6   4        6.23        9.77      4.64 o 
   6   6   4        6.56        4.25      4.79 o 
   7   6   4       37.70       21.54      8.51 o 
   8   6   4      465.77      435.78     21.69 o 
   9   6   4      189.06      161.27     16.34 o 
  10   6   4      258.05      276.72     21.07 o 
  -6   7   4       47.09       45.09     11.95 o 
  -5   7   4        0.19        1.73      9.02 o 
  -4   7   4      183.59      181.50     15.30 o 
  -3   7   4      257.93      271.81     15.96 o 
  -2   7   4       32.05       36.22      8.46 o 
  -1   7   4       19.69       14.33      4.02 o 
   0   7   4      149.84      145.63      6.20 o 
   1   7   4       71.59       86.20      7.01 o 
   2   7   4     1736.80     1710.53     26.60 o 
   3   7   4      947.50      981.26     21.83 o 
   4   7   4      196.80      213.73      9.46 o 
   5   7   4       21.76       14.03      5.71 o 
   6   7   4      225.00      222.27     10.38 o 
   7   7   4      892.69      880.18     31.14 o 
   8   7   4      710.72      703.37     28.80 o 
   9   7   4       53.66       66.76     14.19 o 
  10   7   4       68.70       68.57     16.66 o 
  -5   8   4        2.03        1.50     10.94 o 
  -3   8   4      201.00      215.49     16.03 o 
  -2   8   4       90.73      100.01     11.45 o 
  -1   8   4       37.67       40.61      6.31 o 
   0   8   4      307.27      308.83     10.28 o 
   1   8   4       22.02       21.20      4.33 o 
   2   8   4       42.93       53.98      6.71 o 
   3   8   4      413.50      428.28     14.08 o 
   4   8   4       21.05       28.74      6.70 o 
   5   8   4      433.82      416.24     14.50 o 
   6   8   4      306.22      307.93     13.53 o 
   7   8   4       13.81       26.58      8.71 o 
   8   8   4       90.65       84.54      9.28 o 
   9   8   4      185.29      194.83     18.49 o 
  -4   9   4        3.72       13.21     11.99 o 
  -3   9   4       88.11      104.15     14.27 o 
  -2   9   4      151.81      140.43     14.85 o 
  -1   9   4      575.58      642.03     18.05 o 
   0   9   4      122.79      121.12     12.83 o 
   1   9   4        2.66       16.62      9.78 o 
   2   9   4      142.16      171.13     14.76 o 
   3   9   4        3.85        4.81     10.06 o 
   4   9   4      247.20      262.63     18.28 o 
   5   9   4     1049.64     1015.24     37.08 o 
   6   9   4        0.05        1.58     11.72 o 
   7   9   4       39.49       38.08     13.53 o 
   8   9   4       15.19       20.81     13.52 o 
   9   9   4      175.56      183.18     17.86 o 
  -2  10   4       45.72       38.06     12.26 o 
   0  10   4       40.27       33.61     12.62 o 
   1  10   4       92.31       87.29     14.04 o 
   2  10   4      118.40      110.46     15.31 o 
   3  10   4      431.34      414.98     24.12 o 
   4  10   4        1.05       12.21     11.94 o 
   5  10   4       10.31        4.11     13.00 o 
   6  10   4        5.84       15.02     13.66 o 
   7  10   4        8.84        2.79     14.43 o 
   8  10   4       19.39        9.49     12.83 o 
   3  11   4      281.24      342.76     24.51 o 
   4  11   4      213.26      216.95     20.84 o 
   5  11   4       82.38       94.43     17.82 o 
   6  11   4      279.55      319.90     24.31 o 
  -2  -8   5      230.79      222.82     22.65 o 
  -1  -8   5       44.20       58.51     15.77 o 
   0  -8   5      268.25      304.42     23.92 o 
   1  -8   5       23.88       17.46     14.12 o 
   2  -8   5       36.41       11.97     14.04 o 
   3  -8   5       46.91       49.83     15.52 o 
  -4  -7   5       13.97       21.38     15.93 o 
  -3  -7   5      172.26      189.10     21.62 o 
  -2  -7   5      414.90      432.10     27.17 o 
  -1  -7   5       61.99       78.06     14.82 o 
   0  -7   5        2.01       -5.19     12.44 o 
   1  -7   5       19.14       25.63     12.98 o 
   2  -7   5      158.32      177.49     18.28 o 
   3  -7   5       99.99       84.79     14.06 o 
   4  -7   5        7.96       11.00      6.48 o 
   5  -7   5      115.91      160.06     14.10 o 
  -5  -6   5       43.10       49.83     16.03 o 
  -4  -6   5       68.24       76.82     16.50 o 
  -3  -6   5      251.10      247.63     19.91 o 
  -2  -6   5       45.34       43.08     13.57 o 
  -1  -6   5       45.88       45.36     13.09 o 
   0  -6   5        1.39        8.35     10.57 o 
   1  -6   5       46.93       55.41     12.39 o 
   2  -6   5      223.22      245.27     11.55 o 
   3  -6   5       53.05       51.61      9.23 o 
   4  -6   5       57.46       62.70      6.82 o 
   5  -6   5      459.60      460.67     13.64 o 
   6  -6   5       61.95       71.01      7.97 o 
   7  -6   5       34.01       39.11     11.11 o 
  -6  -5   5      113.69      124.87     18.52 o 
  -5  -5   5        5.43        0.62     13.00 o 
  -4  -5   5      193.17      196.60     18.92 o 
  -3  -5   5       20.34       46.95     12.83 o 
  -2  -5   5        1.87       -1.09      9.65 o 
  -1  -5   5      241.73      237.81     16.86 o 
   0  -5   5       52.57       42.95     10.27 o 
   1  -5   5      153.79      169.88     13.19 o 
   2  -5   5       15.61       21.50      9.38 o 
   3  -5   5      173.77      163.46      9.15 o 
   4  -5   5      623.48      585.05     24.98 o 
   5  -5   5      122.57      128.38      7.64 o 
   6  -5   5       54.27       55.48      7.01 o 
   7  -5   5      105.44      121.89     10.52 o 
   8  -5   5        5.40        5.44      8.36 o 
  -7  -4   5      138.59      127.61     18.70 o 
  -6  -4   5        0.65       -0.44     13.14 o 
  -5  -4   5       61.86       62.88     14.33 o 
  -4  -4   5      210.04      212.34     17.59 o 
  -3  -4   5      873.69      917.73     34.37 o 
  -2  -4   5      161.65      181.55     14.90 o 
  -1  -4   5      147.55      147.82     12.11 o 
   0  -4   5      107.70       89.81      6.69 o 
   1  -4   5      527.79      516.29     22.08 o 
   2  -4   5      581.89      560.71     15.03 o 
   3  -4   5      317.43      320.52     11.46 o 
   4  -4   5        6.66        5.02      5.00 o 
   5  -4   5      340.94      351.45     16.14 o 
   6  -4   5      342.68      335.96     10.91 o 
   7  -4   5       27.17       38.46     11.57 o 
   8  -4   5      240.99      255.39     12.95 o 
   9  -4   5        3.08        0.83     11.95 o 
  -7  -3   5       27.88       35.76     15.20 o 
  -6  -3   5      273.34      285.49     21.28 o 
  -5  -3   5       33.09       28.89     11.68 o 
  -4  -3   5       83.92      102.09     13.22 o 
  -3  -3   5        6.03        7.22      8.79 o 
  -2  -3   5      269.15      263.30     10.30 o 
  -1  -3   5      725.18      719.75     17.09 o 
   0  -3   5     1131.90     1139.40     23.77 o 
   1  -3   5      727.77      693.63     16.50 o 
   2  -3   5      140.20      140.36      7.14 o 
   3  -3   5        0.02        1.03      4.09 o 
   4  -3   5       20.41       16.00      4.60 o 
   5  -3   5      368.75      362.63     12.50 o 
   6  -3   5     1075.60     1090.30     24.87 o 
   7  -3   5      555.46      570.21     43.06 o 
   8  -3   5       99.80       89.71      8.79 o 
   9  -3   5       60.62       72.29      9.70 o 
  -7  -2   5      256.91      235.56     20.58 o 
  -6  -2   5     1209.23     1102.27     40.39 o 
  -5  -2   5      245.88      223.35     17.37 o 
  -4  -2   5      272.48      267.91     17.12 o 
  -3  -2   5     1143.94     1145.41     51.91 o 
  -2  -2   5     1035.94     1106.97     24.90 o 
  -1  -2   5      345.66      386.03     19.93 o 
   0  -2   5      777.13      756.96     46.77 o 
   1  -2   5      240.89      231.81     17.19 o 
   2  -2   5       41.19       33.97      4.21 o 
   3  -2   5        4.47        5.64      3.65 o 
   4  -2   5       12.29        7.89      4.00 o 
   5  -2   5      485.60      511.21     15.23 o 
   6  -2   5       43.51       34.21      8.22 o 
   8  -2   5      420.88      441.37     14.70 o 
   9  -2   5      272.58      269.81     16.75 o 
  10  -2   5        0.31       -5.07     10.62 o 
  -7  -1   5       20.55       18.46     12.85 o 
  -6  -1   5      462.25      435.95     22.91 o 
  -5  -1   5        0.80       -1.03      5.76 o 
  -4  -1   5      598.16      564.77     25.71 o 
  -3  -1   5      579.13      613.31     16.07 o 
  -2  -1   5       46.65       42.05      5.19 o 
  -1  -1   5        0.08        1.44      3.49 o 
   0  -1   5      498.90      457.07     11.67 o 
   1  -1   5       38.20       36.43      4.01 o 
   2  -1   5      432.73      426.77     11.02 o 
   3  -1   5      797.29      816.12     17.49 o 
   4  -1   5        1.62        7.62      3.51 o 
   5  -1   5       25.32       35.22      6.75 o 
   6  -1   5      988.39      953.67     30.02 o 
   7  -1   5      740.70      745.54     26.53 o 
   8  -1   5       77.75       94.01      7.72 o 
   9  -1   5       23.29       14.88      6.76 o 
  10  -1   5       98.40      100.45      9.68 o 
  -7   0   5      302.46      353.06     22.45 o 
  -6   0   5      228.92      238.89     22.28 o 
  -5   0   5      101.02      102.28      8.09 o 
  -4   0   5       42.67       48.17      5.99 o 
  -3   0   5      160.87      151.19      7.54 o 
  -2   0   5     2320.60     2446.70     52.86 o 
  -1   0   5      154.03      152.74      6.72 o 
   0   0   5      934.28      952.93     19.26 o 
   1   0   5      153.08      147.70      5.94 o 
   2   0   5      309.77      324.26      7.56 o 
   3   0   5      649.77      628.40     10.83 o 
   4   0   5     1149.03     1247.88     21.15 o 
   5   0   5      324.06      337.87     15.06 o 
   6   0   5        1.81        1.94      5.56 o 
   7   0   5        2.47        1.68      6.34 o 
   8   0   5      123.14      144.48     10.04 o 
   9   0   5      301.76      326.28     12.45 o 
  10   0   5       53.41       58.92      8.08 o 
  11   0   5       46.93       40.26     12.60 o 
  -7   1   5      137.82      145.03     11.10 o 
  -6   1   5        0.29        0.90      6.48 o 
  -5   1   5       31.59       29.01      7.65 o 
  -4   1   5        3.09        4.18      4.88 o 
  -3   1   5      333.97      318.49     10.51 o 
  -2   1   5     1076.15      996.22     20.77 o 
  -1   1   5      189.70      214.83     13.19 o 
   0   1   5        0.76        2.72      2.61 o 
   1   1   5      756.68      830.54     18.74 o 
   2   1   5     4055.94     4128.27     56.22 o 
   3   1   5     1727.43     1718.98     24.94 o 
   4   1   5      485.23      513.90     17.18 o 
   5   1   5      308.20      293.48      8.91 o 
   6   1   5        2.99        2.76      5.05 o 
   7   1   5      813.23      790.85     25.57 o 
   8   1   5       75.31       65.14      8.98 o 
   9   1   5     1056.14     1046.83     67.38 o 
  10   1   5      486.69      456.56     14.79 o 
  11   1   5        4.28        5.35     11.01 o 
  -7   2   5       89.48       86.23     10.30 o 
  -6   2   5      191.92      209.21     11.44 o 
  -5   2   5      255.23      291.20     12.23 o 
  -4   2   5       12.22       16.91      5.28 o 
  -3   2   5      564.73      532.99     14.12 o 
  -2   2   5       38.03       35.42      4.49 o 
  -1   2   5      194.38      189.25      7.10 o 
   0   2   5      928.14      964.13     18.80 o 
   1   2   5     9111.09     8355.66    137.14 o 
   2   2   5      527.36      486.57     11.41 o 
   3   2   5       46.04       68.55      9.37 o 
   4   2   5      581.18      602.26     13.50 o 
   5   2   5      489.41      467.37     15.60 o 
   6   2   5      113.43      108.71      8.51 o 
   7   2   5      102.09       93.89      8.77 o 
   8   2   5      231.82      263.61     14.55 o 
   9   2   5       40.04       27.50      5.66 o 
  -7   3   5       84.33      127.32     11.79 o 
  -6   3   5      204.33      229.48     12.30 o 
  -5   3   5      242.20      258.91     21.57 o 
  -4   3   5      244.55      242.47     14.76 o 
  -3   3   5      157.51      142.55     10.70 o 
  -2   3   5       40.61       33.28      6.23 o 
  -1   3   5     2117.60     2021.72     36.33 o 
   0   3   5       96.26      128.20      6.10 o 
   1   3   5      121.80      116.99      5.75 o 
   2   3   5      176.17      181.88      6.51 o 
   3   3   5        8.19        8.22      1.81 o 
   4   3   5     1328.69     1290.20     19.75 o 
   5   3   5      601.69      665.45     12.12 o 
   6   3   5       49.49       58.16      4.96 o 
   7   3   5      145.00      130.53      9.13 o 
   8   3   5      186.44      196.43     12.12 o 
   9   3   5      280.72      260.26     15.87 o 
  10   3   5      512.60      441.65     21.87 o 
  11   3   5       23.64       32.43     11.41 o 
  -7   4   5      210.85      194.50     18.33 o 
  -6   4   5        0.38        0.08      9.98 o 
  -5   4   5      167.09      168.79     14.30 o 
  -4   4   5       35.73       32.91      8.85 o 
  -3   4   5       65.79       59.66      9.03 o 
  -2   4   5     1119.50     1114.17     33.62 o 
  -1   4   5       95.25       93.61      8.23 o 
   0   4   5      810.22      787.56     20.18 o 
   1   4   5      773.80      722.69     15.97 o 
   2   4   5       93.52       73.76      5.19 o 
   3   4   5       62.95       56.67      4.19 o 
   4   4   5      407.22      391.41      8.20 o 
   5   4   5       83.34       69.14      3.96 o 
   6   4   5      424.86      402.79      9.22 o 
   7   4   5      380.91      366.08     11.01 o 
   8   4   5      216.78      214.93     14.14 o 
   9   4   5      466.98      419.32     20.97 o 
  10   4   5        0.01        2.61     10.06 o 
  11   4   5       17.76       24.17     13.09 o 
  -6   5   5      122.96      102.11     14.40 o 
  -5   5   5      741.11      734.92     28.89 o 
  -4   5   5      326.27      312.12     17.04 o 
  -3   5   5      156.26      151.09     12.34 o 
  -2   5   5      101.05       95.03     10.11 o 
  -1   5   5        2.55        4.97      4.14 o 
   0   5   5       53.83       52.75      5.02 o 
   1   5   5      706.23      680.19     15.74 o 
   2   5   5     1565.22     1585.90     30.02 o 
   3   5   5       22.54       24.97      3.02 o 
   4   5   5      618.32      648.00     11.80 o 
   5   5   5      464.46      494.03     11.38 o 
   6   5   5      394.12      414.32     12.49 o 
   7   5   5       91.93       75.32      9.18 o 
   8   5   5      539.52      438.39     20.14 o 
   9   5   5      224.96      218.85     16.03 o 
  10   5   5      164.50      176.58     16.60 o 
  11   5   5      201.13      184.65     18.52 o 
  -6   6   5       36.81       49.49     12.23 o 
  -5   6   5       41.37       37.93     10.55 o 
  -4   6   5       65.09       62.42     11.06 o 
  -3   6   5     1590.04     1519.76     45.07 o 
  -2   6   5      424.02      414.77     18.95 o 
  -1   6   5        1.12        0.85      4.31 o 
   0   6   5      192.74      188.99      8.28 o 
   1   6   5      214.42      204.43      8.48 o 
   2   6   5      529.84      499.86     13.14 o 
   3   6   5      921.94      860.82     18.79 o 
   4   6   5      570.87      602.62     39.47 o 
   5   6   5      958.40      926.21     31.52 o 
   6   6   5       62.14       55.36      8.17 o 
   7   6   5        5.24       13.00      7.85 o 
   8   6   5      314.20      339.14     18.82 o 
   9   6   5      232.60      207.48     16.62 o 
  10   6   5        4.70       -1.50     11.37 o 
  -5   7   5      112.06      119.59     15.02 o 
  -4   7   5      657.44      728.50     29.40 o 
  -3   7   5      464.36      404.53     19.84 o 
  -2   7   5       38.88       43.21      8.61 o 
  -1   7   5      220.45      228.57     10.31 o 
   0   7   5      399.50      392.09     13.16 o 
   1   7   5      634.79      672.02     29.79 o 
   2   7   5     1326.35     1280.80     53.77 o 
   3   7   5      283.57      272.32      9.78 o 
   4   7   5      554.46      563.41     23.22 o 
   5   7   5       14.30       27.10      9.02 o 
   6   7   5      375.39      406.66     20.28 o 
   7   7   5      187.36      215.24     16.42 o 
   8   7   5      457.76      422.12     21.80 o 
  -4   8   5        2.46        4.45     10.78 o 
  -3   8   5        0.35       -1.04      9.51 o 
  -2   8   5      312.73      328.38     18.65 o 
  -1   8   5      180.54      184.54      9.90 o 
   0   8   5      122.35      134.00      9.80 o 
   1   8   5        2.93        3.51      4.77 o 
   2   8   5      112.03      123.70     12.56 o 
   3   8   5       55.16       49.70     10.71 o 
   4   8   5      239.06      236.54     16.47 o 
   5   8   5      405.04      362.99     19.42 o 
   6   8   5      453.41      447.51     23.58 o 
   7   8   5       30.43       29.71     11.69 o 
   8   8   5        0.71        1.71      9.80 o 
   9   8   5      272.66      200.70     17.51 o 
  -3   9   5      135.69      142.21     15.57 o 
  -2   9   5      307.52      291.05     18.90 o 
  -1   9   5       31.50       29.49      7.48 o 
   0   9   5       35.99       25.53      9.49 o 
   1   9   5        5.29        9.41      8.79 o 
   2   9   5      299.87      321.30     19.05 o 
   3   9   5     1012.54     1081.53     37.86 o 
   4   9   5        4.34        8.66     10.60 o 
   5   9   5       20.89       12.54     11.20 o 
   6   9   5       22.63       13.71     11.51 o 
   7   9   5      383.26      458.38     26.69 o 
   8   9   5      133.82      102.96     16.19 o 
   9   9   5      191.42      164.77     19.08 o 
  -2  10   5        4.22        6.03     11.61 o 
  -1  10   5      237.64      265.19     19.47 o 
   0  10   5       48.81       56.06     13.34 o 
   1  10   5        5.58       -1.76     11.28 o 
   2  10   5        3.24        2.15     11.30 o 
   3  10   5       21.88        5.58     12.08 o 
   4  10   5      415.79      450.10     26.22 o 
   5  10   5      334.73      339.09     22.65 o 
   6  10   5      302.17      333.81     22.31 o 
   7  10   5        4.27        6.54     13.49 o 
   8  10   5        8.08        8.15     13.06 o 
   1  11   5        5.10       -4.58     13.96 o 
   2  11   5      288.92      294.12     21.83 o 
   3  11   5       47.79       51.69     15.56 o 
   4  11   5       98.38       93.52     17.38 o 
   5  11   5       87.57       82.31     17.17 o 
   6  11   5       48.13       59.63     16.65 o 
  -2  -7   6       28.13       14.82     15.80 o 
  -1  -7   6       49.96       67.83     16.80 o 
   0  -7   6       12.01       20.61     14.72 o 
   1  -7   6       46.40       45.48     14.68 o 
   2  -7   6       89.16       69.68     15.39 o 
   3  -7   6       69.10       57.68     15.39 o 
   4  -7   6       66.49       85.00     10.82 o 
  -4  -6   6      148.75      104.39     18.21 o 
  -3  -6   6       14.76       -7.52     14.48 o 
  -2  -6   6      392.31      436.27     26.50 o 
  -1  -6   6      447.54      475.95     26.92 o 
   0  -6   6      277.17      288.36     21.12 o 
   1  -6   6       32.40       22.03     12.49 o 
   2  -6   6        7.23        7.81     11.35 o 
   3  -6   6      151.10      140.25     16.22 o 
   4  -6   6      147.51      161.35     12.43 o 
   5  -6   6      222.58      295.74     13.47 o 
   6  -6   6       33.87       40.61      8.21 o 
  -5  -5   6       15.11       21.10     15.77 o 
  -4  -5   6        0.71       -0.20     13.68 o 
  -3  -5   6      445.50      432.93     25.80 o 
  -2  -5   6      289.15      257.93     20.24 o 
  -1  -5   6      171.37      174.69     17.09 o 
   0  -5   6        4.85       -0.21      9.88 o 
   1  -5   6       30.13       21.50      6.40 o 
   2  -5   6        4.77       14.99      6.97 o 
   3  -5   6      294.23      280.59     12.79 o 
   4  -5   6      346.45      344.19     13.75 o 
   5  -5   6       39.18       35.77      7.97 o 
   6  -5   6        5.59        7.89      6.58 o 
   7  -5   6       51.16       51.09     10.52 o 
  -5  -4   6      630.62      601.88     30.53 o 
  -4  -4   6      199.74      190.78     18.70 o 
  -3  -4   6      127.86      134.20     15.49 o 
  -2  -4   6        5.77       12.57     10.32 o 
  -1  -4   6      258.52      280.37     18.72 o 
   0  -4   6      432.28      422.66     13.74 o 
   1  -4   6      184.64      203.68      9.70 o 
   2  -4   6      227.18      214.10     13.35 o 
   3  -4   6      285.35      287.60     11.44 o 
   4  -4   6      333.91      317.79     30.06 o 
   5  -4   6      297.53      290.32     19.41 o 
   6  -4   6      760.26      718.97     20.48 o 
   7  -4   6       98.55      102.96     11.11 o 
   8  -4   6       91.32      106.25     11.86 o 
  -6  -3   6      304.37      292.47     22.91 o 
  -5  -3   6      312.67      369.60     23.53 o 
  -4  -3   6        2.78       -4.65     10.96 o 
  -3  -3   6      115.11      103.12     13.32 o 
  -2  -3   6        0.83        2.28      8.64 o 
  -1  -3   6      382.89      363.76     12.27 o 
   0  -3   6     1167.51     1161.07     25.16 o 
   1  -3   6        8.49        8.63      4.88 o 
   2  -3   6       16.21       14.13      4.96 o 
   3  -3   6       10.35        9.20      5.01 o 
   4  -3   6      174.53      190.47      9.18 o 
   5  -3   6        0.87        3.81      5.40 o 
   6  -3   6      183.94      162.71      9.83 o 
   7  -3   6       14.28       11.19      9.52 o 
   8  -3   6        0.61       -3.54      7.75 o 
   9  -3   6       63.58       73.11     12.19 o 
  -6  -2   6       25.86       25.34     14.10 o 
  -5  -2   6        0.57       -5.90     11.15 o 
  -4  -2   6        0.85        0.33      9.96 o 
  -3  -2   6      245.00      248.15     15.05 o 
  -2  -2   6      148.48      152.11     19.21 o 
  -1  -2   6        0.38        1.11      4.83 o 
   0  -2   6      123.67      127.49     13.90 o 
   1  -2   6      747.57      743.14     17.44 o 
   2  -2   6      635.92      621.27     16.35 o 
   3  -2   6      692.48      705.78     16.96 o 
   4  -2   6        0.34        1.32      4.12 o 
   5  -2   6       12.52       12.34      5.23 o 
   6  -2   6      743.62      711.65     26.06 o 
   7  -2   6      295.90      308.63     17.15 o 
   8  -2   6      338.28      348.30     28.14 o 
   9  -2   6       63.42       62.85      9.43 o 
  10  -2   6        0.00       -1.23      8.92 o 
  -7  -1   6       53.23       59.83     16.08 o 
  -6  -1   6      139.23      152.48     17.40 o 
  -5  -1   6        7.67       21.93     12.36 o 
  -4  -1   6      247.71      252.34     11.62 o 
  -3  -1   6       29.23       21.71      6.10 o 
  -2  -1   6       92.85      104.21      8.28 o 
  -1  -1   6      662.26      654.88     16.36 o 
   0  -1   6      915.97      904.70     19.77 o 
   1  -1   6      510.96      485.65     27.42 o 
   2  -1   6      351.42      385.29     13.43 o 
   3  -1   6       44.09       48.39      4.80 o 
   4  -1   6       13.72       18.13      4.30 o 
   5  -1   6        3.93        3.23      3.87 o 
   6  -1   6      454.82      467.74     19.49 o 
   7  -1   6      657.91      605.40     23.92 o 
   8  -1   6       48.16       48.45     10.57 o 
   9  -1   6       14.32       15.01      7.68 o 
  10  -1   6       94.30      103.27     13.89 o 
  -7   0   6       86.45      113.07     17.79 o 
  -6   0   6      251.84      292.42     19.86 o 
  -5   0   6      420.37      363.55     18.72 o 
  -4   0   6        1.37        4.77      5.87 o 
  -3   0   6       37.81       38.81      7.50 o 
  -2   0   6     1240.98     1264.61     55.20 o 
  -1   0   6       13.69       11.86      4.35 o 
   0   0   6     1161.85     1135.06     23.01 o 
   1   0   6       82.44      100.10      6.44 o 
   2   0   6     2922.46     3006.85     52.32 o 
   3   0   6     1940.87     1906.54     34.12 o 
   4   0   6      276.33      269.97     12.86 o 
   5   0   6       76.94       68.13      8.27 o 
   6   0   6       63.32       51.87      8.25 o 
   7   0   6      330.54      318.82     16.47 o 
   8   0   6      280.20      296.50     16.88 o 
   9   0   6      345.83      325.27     12.77 o 
  10   0   6      242.55      245.94     12.23 o 
  11   0   6        0.84        2.90      8.16 o 
  -7   1   6        2.44        8.27     13.39 o 
  -6   1   6        8.97       15.19      8.04 o 
  -5   1   6       95.65      130.43     12.91 o 
  -4   1   6      313.96      316.43     12.14 o 
  -3   1   6      148.61      145.12      8.21 o 
  -2   1   6      119.90      143.93     12.92 o 
  -1   1   6      135.82      149.53      7.20 o 
   0   1   6      172.62      182.90      7.26 o 
   1   1   6        8.44        4.81      3.08 o 
   2   1   6     1867.19     1809.70     26.55 o 
   3   1   6     2165.85     2082.43     30.11 o 
   4   1   6      308.88      320.67      9.38 o 
   5   1   6      146.19      149.24      6.71 o 
   6   1   6       15.80       11.98      4.41 o 
   7   1   6      195.69      197.18     12.75 o 
   8   1   6       46.23       51.89      9.18 o 
  10   1   6        6.20        3.98      6.65 o 
  11   1   6       39.16       29.19      8.01 o 
  -7   2   6       82.57       61.96     14.68 o 
  -6   2   6      315.56      258.42     18.49 o 
  -5   2   6      573.12      592.83     23.06 o 
  -4   2   6      148.64      147.70      9.78 o 
  -3   2   6      434.36      424.57     16.40 o 
  -2   2   6       19.51       14.78      4.48 o 
  -1   2   6     1939.32     1913.41     56.54 o 
   0   2   6      357.53      356.76     21.87 o 
   1   2   6      119.39      118.26     18.82 o 
   2   2   6      582.33      630.49     14.40 o 
   3   2   6      579.87      486.07     31.49 o 
   4   2   6      794.16      764.60     16.66 o 
   5   2   6      330.99      312.10     17.62 o 
   6   2   6      477.00      459.18     12.59 o 
   7   2   6        6.68        5.65      4.67 o 
   8   2   6        7.05        4.60      6.82 o 
   9   2   6      185.67      209.29     14.45 o 
  10   2   6      135.22      123.74      9.38 o 
  -6   3   6       63.11       63.55     12.51 o 
  -5   3   6       42.91       38.91     10.31 o 
  -4   3   6       22.90       21.85      8.77 o 
  -3   3   6       11.72        2.10      7.32 o 
  -2   3   6      166.13      165.59     11.56 o 
  -1   3   6     1557.24     1605.38     44.37 o 
   0   3   6       42.64       37.57      6.95 o 
   1   3   6      115.54      110.65      6.00 o 
   2   3   6      559.93      547.47     13.24 o 
   3   3   6      902.27      898.85     19.00 o 
   4   3   6     2316.27     2254.30     41.62 o 
   5   3   6       55.69       51.02      6.21 o 
   6   3   6      119.70      101.83     11.81 o 
   7   3   6      348.62      386.82     12.05 o 
   8   3   6      521.15      552.03     20.97 o 
   9   3   6        4.10        3.11      8.07 o 
  10   3   6       27.18       30.38      9.75 o 
  11   3   6        5.04        0.24      9.31 o 
  -6   4   6      160.38      184.73     17.64 o 
  -5   4   6      654.12      621.56     26.16 o 
  -4   4   6     1039.23     1037.13     34.73 o 
  -3   4   6      112.34      112.68     10.65 o 
  -2   4   6      588.48      615.92     23.45 o 
  -1   4   6      445.67      414.81     17.94 o 
   0   4   6      441.38      463.98     12.98 o 
   1   4   6      609.70      635.52     15.34 o 
   2   4   6      311.78      319.97     10.79 o 
   3   4   6       23.83       25.92      4.12 o 
   4   4   6        3.67        2.31      3.53 o 
   5   4   6      313.50      286.54      9.80 o 
   6   4   6     2378.31     2438.65     48.14 o 
   7   4   6      321.14      316.36     10.72 o 
   8   4   6      306.85      257.98     15.69 o 
  -6   5   6       48.21       45.45     13.75 o 
  -5   5   6       13.28        7.52     10.58 o 
  -4   5   6      217.11      223.12     16.40 o 
  -3   5   6      656.63      614.37     24.90 o 
  -2   5   6      394.92      386.21     18.17 o 
  -1   5   6      322.18      351.24     16.96 o 
   0   5   6      359.78      335.37     10.98 o 
   1   5   6       83.53       93.39      8.42 o 
   2   5   6       40.99       50.86      5.11 o 
   3   5   6      100.05       82.86      5.78 o 
   4   5   6     1955.10     1879.16     35.30 o 
   5   5   6     4757.83     4450.75     76.20 o 
   6   5   6      161.97      163.95      7.81 o 
   7   5   6       86.05       99.97     11.50 o 
   8   5   6        0.56        7.04      7.71 o 
  -5   6   6      348.15      334.62     21.57 o 
  -4   6   6      283.50      263.36     18.51 o 
  -3   6   6        5.69        6.93      8.79 o 
  -2   6   6      151.19      187.05     13.91 o 
  -1   6   6      135.03      142.27      8.53 o 
   0   6   6       57.74       51.77      5.87 o 
   1   6   6      402.49      415.22     17.85 o 
   2   6   6      496.12      476.96     19.29 o 
   3   6   6      173.26      176.57      7.96 o 
   4   6   6       45.75       58.14      9.13 o 
   5   6   6      121.71      120.33      6.87 o 
   6   6   6     1031.69     1007.84     33.93 o 
   7   6   6      407.12      432.18     21.17 o 
   8   6   6      163.35      168.95     14.99 o 
   9   6   6       28.19       35.89     11.15 o 
  -5   7   6       91.15       87.58     14.72 o 
  -4   7   6       54.86       51.66     11.90 o 
  -3   7   6      161.56      175.88     15.12 o 
  -2   7   6        0.34       -0.31      8.30 o 
  -1   7   6        4.99        6.36      5.51 o 
   0   7   6       63.46       67.98      6.87 o 
   1   7   6      109.47       97.62      6.93 o 
   2   7   6       21.16       19.18      5.02 o 
   3   7   6      397.48      364.03     11.91 o 
   4   7   6     1027.76     1061.19     35.55 o 
   5   7   6      117.26      144.11     13.06 o 
   6   7   6       48.07       32.81      9.18 o 
   7   7   6      586.28      530.23     25.11 o 
   8   7   6        3.68        3.77      9.95 o 
   9   7   6        8.41        6.65     10.22 o 
  10   7   6      414.78      360.99     23.09 o 
  -4   8   6       32.68       28.03     12.70 o 
  -3   8   6        1.43       -3.20     10.44 o 
  -2   8   6      744.15      822.89     31.49 o 
  -1   8   6      265.50      275.83     12.29 o 
   0   8   6       51.38       57.34      9.61 o 
   1   8   6       16.93       11.72      5.57 o 
   2   8   6      206.77      215.73     10.14 o 
   3   8   6      707.34      752.53     28.47 o 
   4   8   6       47.17       64.57     11.94 o 
   5   8   6      127.73      108.47     12.54 o 
   6   8   6       30.26       27.02     10.58 o 
   7   8   6      123.81      121.19     14.89 o 
   8   8   6      133.33      125.69     14.81 o 
   9   8   6      114.81       99.66     15.65 o 
  10   8   6       19.56       27.46     14.24 o 
  -3   9   6      301.67      302.82     21.48 o 
  -2   9   6       25.98       39.72     12.13 o 
  -1   9   6        1.28        1.83      7.16 o 
   0   9   6      170.95      163.61     10.18 o 
   1   9   6      101.38      108.19      8.77 o 
   2   9   6       20.61       19.11     11.02 o 
   3   9   6       27.42       28.80     10.52 o 
   4   9   6      210.39      216.35     17.72 o 
   5   9   6      107.40       82.49     13.73 o 
   6   9   6       79.98       42.23     12.74 o 
   7   9   6      633.27      592.72     28.88 o 
   8   9   6      147.45      115.87     16.81 o 
   9   9   6       13.13       15.85     12.95 o 
  -1  10   6      444.91      538.29     19.36 o 
   0  10   6      428.19      433.83     24.62 o 
   1  10   6      281.33      297.69     20.38 o 
   2  10   6        7.92       11.06     12.23 o 
   3  10   6       20.43       27.59     11.82 o 
   4  10   6      227.08      248.26     20.48 o 
   5  10   6      464.23      460.98     26.92 o 
   6  10   6       86.45       64.39     14.15 o 
   7  10   6       21.18       21.12     12.62 o 
   8  10   6        0.86       -0.64     12.72 o 
   1  11   6       63.03       77.96     15.72 o 
   2  11   6       46.31       59.26     15.15 o 
   3  11   6      660.17      622.80     30.98 o 
   4  11   6      530.47      569.45     30.51 o 
   5  11   6       24.84       17.43     14.90 o 
   6  11   6      100.64      100.85     17.68 o 
  -2  -6   7      106.84      127.17     19.58 o 
  -1  -6   7      247.93      231.52     21.59 o 
   0  -6   7       75.30       63.04     16.09 o 
   1  -6   7       53.71       40.15     14.19 o 
   2  -6   7        1.08        1.70     12.60 o 
   3  -6   7       88.14       86.52     15.65 o 
   4  -6   7      116.01       97.17     15.19 o 
   5  -6   7      510.80      541.56     29.09 o 
  -3  -5   7      103.39      138.96     19.47 o 
  -2  -5   7        1.69       -6.64     14.43 o 
  -1  -5   7       40.70       34.26     14.22 o 
   0  -5   7      150.35      161.48     17.37 o 
   1  -5   7      246.79      292.40     20.51 o 
   2  -5   7        0.92        5.74      6.81 o 
   3  -5   7       55.75       52.09      8.51 o 
   4  -5   7       17.19       10.67      7.42 o 
   5  -5   7       51.92       44.47      9.13 o 
   6  -5   7       21.69       13.84     12.85 o 
  -4  -4   7      151.58      173.82     19.71 o 
  -3  -4   7      101.08       78.92     15.87 o 
  -2  -4   7        4.30        5.48     12.03 o 
  -1  -4   7       51.58       66.40     13.55 o 
   0  -4   7      325.51      321.33     19.57 o 
   1  -4   7       29.07       26.47      7.06 o 
   2  -4   7      270.23      286.35     12.12 o 
   3  -4   7       21.35       21.25      6.59 o 
   4  -4   7      356.06      338.09     13.53 o 
   5  -4   7      125.92      130.31     15.59 o 
   6  -4   7       52.12       56.51      8.75 o 
   8  -4   7       15.65       18.47     11.61 o 
  -5  -3   7        8.26       13.06     14.82 o 
  -4  -3   7       15.10        9.56     12.72 o 
  -3  -3   7      191.00      195.20     17.94 o 
  -2  -3   7      116.08       97.38     13.65 o 
  -1  -3   7       46.54       55.10      7.72 o 
   0  -3   7       84.63       84.83      7.98 o 
   1  -3   7       30.02       26.63      6.15 o 
   2  -3   7       55.82       63.26     16.02 o 
   3  -3   7       26.24       29.75      6.08 o 
   4  -3   7      220.85      225.54     10.58 o 
   5  -3   7       24.58       32.55      6.92 o 
   6  -3   7       26.62       21.89      6.58 o 
   7  -3   7       54.09       49.42     11.20 o 
   8  -3   7      112.89      204.40     19.55 o 
   9  -3   7      135.47      167.43     15.16 o 
  -5  -2   7      155.47      188.45     19.19 o 
  -4  -2   7      127.01      117.03     15.80 o 
  -3  -2   7      592.82      564.85     26.02 o 
  -2  -2   7      767.41      740.46     19.81 o 
  -1  -2   7        2.87        6.95      5.94 o 
   0  -2   7      637.61      620.39     22.22 o 
   1  -2   7     2540.49     2563.15     47.54 o 
   2  -2   7      431.27      467.07     26.34 o 
   3  -2   7       14.64       14.70      5.14 o 
   4  -2   7       24.71       29.73      5.69 o 
   5  -2   7        0.49       -0.60      4.84 o 
   6  -2   7      426.19      437.98     14.63 o 
   7  -2   7      187.90      174.02     14.76 o 
   8  -2   7       23.83       16.24     10.71 o 
   9  -2   7       34.00       51.56     13.73 o 
  -5  -1   7      113.39      116.23     16.34 o 
  -4  -1   7        0.21       -2.45     11.46 o 
  -3  -1   7        0.34       -0.35      6.30 o 
  -2  -1   7        1.57        2.87      6.02 o 
  -1  -1   7       76.34       91.57      7.28 o 
   0  -1   7     1012.96     1014.94     22.57 o 
   1  -1   7     1476.58     1427.30     28.70 o 
   2  -1   7      265.05      240.87      9.18 o 
   3  -1   7      123.80      115.69     11.86 o 
   4  -1   7      345.14      338.72     11.38 o 
   5  -1   7      165.85      167.95     17.69 o 
   6  -1   7      187.79      202.54     13.94 o 
   7  -1   7       25.97       26.40      8.58 o 
   8  -1   7       12.54        3.08      9.15 o 
  10  -1   7       61.98       71.52     10.98 o 
  -5   0   7        0.08        6.16     11.68 o 
  -4   0   7      515.31      498.79     22.80 o 
  -3   0   7      438.43      423.10     20.19 o 
  -2   0   7     1169.09     1164.61     25.60 o 
  -1   0   7      314.79      292.45     20.05 o 
   0   0   7      601.57      554.67     14.41 o 
   1   0   7       54.47       58.31      6.66 o 
   2   0   7      360.85      337.16     10.36 o 
   3   0   7     1801.91     1796.62     33.85 o 
   4   0   7      455.63      471.42     12.81 o 
   5   0   7      220.48      218.34     13.47 o 
   6   0   7       20.40       25.01      7.60 o 
   7   0   7        8.16        7.89      6.90 o 
   8   0   7      273.15      264.06     16.57 o 
   9   0   7       26.24       36.07     11.07 o 
  10   0   7       68.77       58.03     11.78 o 
  -6   1   7       73.79       64.62     14.82 o 
  -5   1   7       70.39       68.81     12.49 o 
  -4   1   7      113.42      123.06     12.95 o 
  -3   1   7        2.80        4.57      8.37 o 
  -2   1   7       71.44       76.44      9.80 o 
  -1   1   7      179.07      159.70     11.71 o 
   0   1   7      265.82      253.30     13.60 o 
   1   1   7      200.71      155.76     11.02 o 
   2   1   7      153.79      161.56     11.30 o 
   3   1   7       72.53       87.07      8.00 o 
   4   1   7      500.46      501.47     12.66 o 
   5   1   7      952.92      971.54     30.77 o 
   6   1   7       20.80        7.31      6.75 o 
   7   1   7      500.54      455.42     19.91 o 
   8   1   7       57.75       54.82      9.75 o 
   9   1   7      296.87      320.79     18.77 o 
  10   1   7        6.19        1.89      7.15 o 
  11   1   7       23.83       30.79      8.63 o 
  -6   2   7       13.81       16.93     12.60 o 
  -5   2   7       22.01       34.39     11.77 o 
  -4   2   7      208.48      197.04     15.80 o 
  -3   2   7      821.06      746.08     27.57 o 
  -2   2   7      138.51      138.34     12.28 o 
  -1   2   7       79.36      100.51     10.65 o 
   0   2   7       21.91       19.52      6.88 o 
   1   2   7       32.63       27.07      6.85 o 
   2   2   7       48.34       58.03     10.08 o 
   3   2   7     3165.63     3107.14     54.44 o 
   4   2   7     1540.04     1496.74     28.91 o 
   5   2   7     1129.20     1060.71     22.21 o 
   6   2   7       81.28       74.21      6.21 o 
   7   2   7      269.87      300.34     15.23 o 
   8   2   7      946.52      943.32     31.24 o 
   9   2   7      719.12      760.51     28.44 o 
  -6   3   7       37.91       47.42     13.99 o 
  -5   3   7       45.71       33.49     11.71 o 
  -4   3   7      212.30      234.01     16.66 o 
  -3   3   7      914.37      818.41     29.30 o 
  -2   3   7      100.37      108.50     11.59 o 
  -1   3   7        1.22        2.84      6.26 o 
   0   3   7       26.20       20.30      7.37 o 
   1   3   7      308.12      307.23     10.37 o 
   2   3   7      216.12      199.96      8.26 o 
   3   3   7        0.88        4.47      4.96 o 
   4   3   7       22.96       15.97      4.36 o 
   5   3   7      338.33      342.00     11.20 o 
   6   3   7      792.97      815.15     19.00 o 
   7   3   7       19.23       11.04      5.07 o 
   8   3   7      353.00      314.80     12.01 o 
   9   3   7      251.75      245.96     15.20 o 
  -5   4   7       91.48      110.98     15.30 o 
  -4   4   7      152.16      166.16     15.67 o 
  -3   4   7      191.38      154.83     14.01 o 
  -2   4   7        2.91       -1.70      7.37 o 
  -1   4   7      346.08      352.39     17.38 o 
   0   4   7      976.02      936.99     30.18 o 
   1   4   7       93.12       88.29      8.21 o 
   2   4   7      228.24      197.25     12.04 o 
   3   4   7        7.32        9.51      4.28 o 
   4   4   7      551.83      581.04     14.92 o 
   5   4   7     2305.27     2227.17     43.32 o 
   6   4   7      628.14      679.78     27.01 o 
   7   4   7      272.57      275.02     10.84 o 
   8   4   7        7.58        7.91      5.48 o 
   9   4   7       97.64      112.68     13.39 o 
  10   4   7      389.90      413.64     23.46 o 
  -5   5   7       15.86       26.02     12.31 o 
  -4   5   7        6.53        8.58     10.47 o 
  -3   5   7       30.94       29.66     10.35 o 
  -2   5   7      796.76      846.16     30.28 o 
  -1   5   7      469.51      442.10     19.50 o 
   0   5   7       16.73       11.21      5.20 o 
   1   5   7       29.80       31.65     15.38 o 
   2   5   7       19.78       19.82      4.68 o 
   3   5   7      299.48      298.76     10.54 o 
   4   5   7        6.29        6.09      4.37 o 
   5   5   7      106.05      112.20      7.14 o 
   6   5   7      620.03      647.41     30.82 o 
   7   5   7      152.00      155.63     10.59 o 
   8   5   7      113.01       83.05     11.90 o 
   9   5   7       39.91       24.67     10.88 o 
  10   5   7        1.61       -1.84     11.37 o 
  11   5   7        3.42       11.10     13.08 o 
  -4   6   7      250.93      262.66     18.88 o 
  -3   6   7      433.46      412.25     22.11 o 
  -2   6   7       94.42       75.97     11.84 o 
  -1   6   7      199.10      204.68     14.71 o 
   0   6   7      310.95      329.01     11.84 o 
   1   6   7      611.96      595.07     16.15 o 
   2   6   7      315.28      328.44     11.41 o 
   3   6   7       34.85       29.95      8.21 o 
   4   6   7     1671.85     1652.51     32.79 o 
   5   6   7       18.30       15.79      4.88 o 
   6   6   7       76.29       90.04     10.93 o 
   7   6   7      415.30      415.25     20.87 o 
   8   6   7       30.02       17.92     10.34 o 
   9   6   7        8.26        1.57     10.27 o 
  10   6   7       40.38       38.19     13.18 o 
  -4   7   7        0.26        1.92     10.50 o 
  -3   7   7      122.04       89.62     13.24 o 
  -2   7   7      282.53      297.52     18.96 o 
   0   7   7      257.18      264.60     16.79 o 
   1   7   7      150.10      180.70     20.40 o 
   2   7   7        9.38       10.05      5.18 o 
   3   7   7        4.40        6.81      5.16 o 
   4   7   7      364.57      350.83     38.24 o 
   5   7   7      869.58      886.38     32.32 o 
   6   7   7      209.72      237.24     16.99 o 
   7   7   7       18.86       19.19     10.09 o 
   8   7   7      169.40      155.02     15.87 o 
   9   7   7       11.29        5.36     11.33 o 
  10   7   7      124.15      140.18     17.66 o 
  -3   8   7       80.54       74.99     13.70 o 
  -2   8   7      110.25      118.37     14.35 o 
  -1   8   7       77.60       81.94     12.59 o 
   0   8   7        5.95        6.59      6.39 o 
   1   8   7      921.72      869.71     21.88 o 
   2   8   7      898.47      854.56     21.10 o 
   3   8   7      137.06      131.17     13.62 o 
   4   8   7      121.50      118.81     13.93 o 
   5   8   7       15.92       13.99     10.29 o 
   6   8   7      105.95      108.40     14.10 o 
   7   8   7      414.79      433.01     22.91 o 
   8   8   7      754.68      781.97     32.45 o 
   9   8   7      222.45      215.01     19.91 o 
  10   8   7       21.90       15.07     12.64 o 
  -2   9   7        2.10       10.08     10.58 o 
  -1   9   7       40.56       55.20     12.47 o 
   0   9   7      197.24      229.35     12.27 o 
   1   9   7      551.15      538.63     17.32 o 
   2   9   7      305.87      301.96     18.75 o 
   3   9   7        7.54       15.59     11.07 o 
   4   9   7      197.41      212.67     17.84 o 
   5   9   7      806.08      858.98     34.68 o 
   6   9   7       13.76       14.28     11.66 o 
   7   9   7      106.10       92.07     15.18 o 
   8   9   7       81.74       67.52     14.66 o 
   9   9   7       11.66       15.34     14.24 o 
   0  10   7        2.04        6.28     12.51 o 
   1  10   7        7.37        7.50     12.20 o 
   2  10   7        7.26        1.09     11.97 o 
   3  10   7      297.62      248.52     19.99 o 
   4  10   7       90.98       84.89     14.28 o 
   5  10   7       15.09       11.40     11.99 o 
   6  10   7       55.18       59.62     15.16 o 
   7  10   7      171.56      164.32     18.93 o 
   8  10   7      184.39      136.91     17.42 o 
   2  11   7      126.08      144.51     17.69 o 
   3  11   7        0.46        7.27     14.10 o 
   4  11   7        8.87        9.20     13.96 o 
   5  11   7       64.28       75.47     16.84 o 
  -1  -5   8      126.54      166.57     19.53 o 
   0  -5   8        0.88        6.52     13.65 o 
   1  -5   8       45.72       52.51     14.99 o 
   2  -5   8      194.47      206.24     19.31 o 
   3  -5   8       60.45       63.99     14.61 o 
   4  -5   8       13.20       15.35      8.60 o 
   5  -5   8       80.03       88.21     11.03 o 
  -3  -4   8       25.38       35.61     16.16 o 
  -2  -4   8      442.56      540.86     30.30 o 
  -1  -4   8      181.19      217.43     19.94 o 
   0  -4   8       84.09       98.16     15.77 o 
   1  -4   8       20.60       11.18      8.00 o 
   2  -4   8       95.96       95.71      9.32 o 
   3  -4   8      202.39      202.40     11.83 o 
   4  -4   8      166.27      151.52     10.68 o 
   5  -4   8      175.56      159.69     11.29 o 
   6  -4   8       69.99       75.99      9.98 o 
   7  -4   8        2.37       -1.69      8.22 o 
  -2  -3   8      473.12      510.99     27.80 o 
  -1  -3   8        9.02       14.79     12.87 o 
   0  -3   8       12.01       11.59      7.45 o 
   1  -3   8      836.76      813.35     21.35 o 
   2  -3   8     1371.71     1385.18     30.28 o 
   3  -3   8      209.39      248.86     11.57 o 
   4  -3   8       83.42       79.88     14.95 o 
   5  -3   8       65.29       76.13      8.67 o 
   6  -3   8      164.59      146.52     10.35 o 
   7  -3   8       62.41       49.69     12.78 o 
   8  -3   8        1.55        6.64     12.07 o 
  -1  -2   8       85.35       86.78     12.00 o 
   0  -2   8      406.74      436.99     20.68 o 
   1  -2   8        6.80        2.20      8.25 o 
   2  -2   8      148.63      164.59     18.35 o 
   3  -2   8        2.78        3.34      5.68 o 
   4  -2   8      246.84      256.78     11.22 o 
   5  -2   8      213.39      234.53     10.85 o 
   6  -2   8      181.98      195.65     10.73 o 
   7  -2   8      363.71      365.29     20.97 o 
   8  -2   8       91.96       67.39     12.95 o 
   9  -2   8       61.19       52.54     13.22 o 
  -3  -1   8       44.66       42.46     12.39 o 
  -2  -1   8      227.12      274.83     18.05 o 
  -1  -1   8      602.64      640.17     25.55 o 
   0  -1   8      455.48      466.36     21.28 o 
   1  -1   8      179.00      210.48     13.97 o 
   2  -1   8      205.17      206.88     14.35 o 
   3  -1   8      165.10      163.70     12.70 o 
   4  -1   8      300.74      267.68     16.11 o 
   5  -1   8        1.44       -5.30      7.57 o 
   6  -1   8      157.30      151.75     13.71 o 
   7  -1   8       36.26       38.89     10.55 o 
   8  -1   8      164.66      141.39     14.76 o 
   9  -1   8       17.16       13.42     10.57 o 
  -4   0   8       70.74       57.63     13.04 o 
  -3   0   8        0.75       -4.00      9.85 o 
  -2   0   8       18.73       29.60      9.87 o 
  -1   0   8      305.95      302.25     17.35 o 
   0   0   8        3.87       10.55      8.41 o 
   1   0   8      122.51      112.64     11.04 o 
   2   0   8       36.46       34.85      8.89 o 
   3   0   8      126.41      100.82     10.89 o 
   4   0   8        8.56        8.59      7.75 o 
   5   0   8      143.00      151.50     12.23 o 
   6   0   8     1324.68     1293.98     40.15 o 
   7   0   8     1177.88     1193.81     38.71 o 
   8   0   8        3.50       -3.08      9.02 o 
   9   0   8      737.91      709.84     29.64 o 
  10   0   8       41.94       44.42     13.37 o 
  -5   1   8      181.24      174.22     17.97 o 
  -4   1   8       34.98       43.98     12.41 o 
  -3   1   8      635.86      629.65     26.48 o 
  -2   1   8      613.19      544.24     23.25 o 
  -1   1   8       32.20       29.03      9.29 o 
   0   1   8       54.32       60.58     10.09 o 
   1   1   8      348.77      334.31     17.37 o 
   2   1   8       38.12       37.59      8.46 o 
   3   1   8      368.92      352.28     16.83 o 
   4   1   8      152.43      142.71     11.94 o 
   5   1   8      414.37      395.38     18.23 o 
   6   1   8      152.49      138.47     11.71 o 
   7   1   8       66.57       65.05     10.40 o 
   8   1   8        3.62        7.65      8.76 o 
   9   1   8      354.64      305.68     18.10 o 
  10   1   8      120.58      114.32     15.05 o 
  -5   2   8       13.07        6.54     12.05 o 
  -4   2   8       38.27       37.18     11.95 o 
  -3   2   8      758.12      736.50     29.60 o 
  -2   2   8      551.83      489.12     22.67 o 
  -1   2   8      899.00      861.87     30.30 o 
   0   2   8      550.20      488.96     20.82 o 
   1   2   8       83.76      106.43     10.89 o 
   2   2   8      231.61      215.44     13.80 o 
   3   2   8     1406.94     1376.03     27.80 o 
   4   2   8      256.87      250.16      9.64 o 
   5   2   8       67.00       67.22      6.17 o 
   6   2   8      513.18      543.31     22.19 o 
   7   2   8        1.18        1.99      7.27 o 
   8   2   8        2.98       10.97      8.46 o 
   9   2   8      143.86      118.94     13.08 o 
  10   2   8       44.82       60.72     12.93 o 
  -5   3   8      288.14      267.54     20.95 o 
  -4   3   8       53.48       57.99     12.98 o 
  -3   3   8       56.59       62.49     11.64 o 
  -2   3   8        1.77        7.17      9.15 o 
  -1   3   8      355.58      374.47     18.85 o 
   0   3   8      197.62      193.11     13.81 o 
   1   3   8      305.54      314.66     16.05 o 
   2   3   8      288.10      304.01     10.88 o 
   3   3   8        5.04        2.90      4.38 o 
   4   3   8        0.84       -2.58      4.22 o 
   5   3   8        6.50       13.84      4.93 o 
   6   3   8      170.06      185.31     18.00 o 
   7   3   8      728.54      721.46     35.97 o 
   8   3   8      207.97      242.51     15.38 o 
   9   3   8       13.97       41.24     10.78 o 
  10   3   8      292.55      341.57     19.91 o 
  -4   4   8       32.99       25.96     12.16 o 
  -3   4   8        5.17       -3.83      9.80 o 
  -2   4   8     1511.02     1542.55     47.13 o 
  -1   4   8      796.20      784.18     29.14 o 
   0   4   8      177.09      208.95     14.71 o 
   1   4   8      116.71      131.10     10.30 o 
   2   4   8        6.53        9.72      4.62 o 
   3   4   8      233.85      215.90      9.42 o 
   4   4   8      185.64      199.24      8.91 o 
   5   4   8       79.73       85.66     13.30 o 
   6   4   8     1089.39     1098.13     24.31 o 
   7   4   8      104.66       91.27      7.56 o 
   8   4   8      233.34      259.46     11.39 o 
   9   4   8      247.62      251.99     11.93 o 
  -4   5   8        0.95        1.43     11.20 o 
  -3   5   8       70.69       47.97     11.99 o 
  -2   5   8       25.48       37.72     11.01 o 
  -1   5   8       87.05       80.59     11.09 o 
   0   5   8      285.57      284.64     17.04 o 
   1   5   8      322.12      316.13     11.97 o 
   2   5   8      522.55      496.92     14.53 o 
   3   5   8      115.25      127.07      8.06 o 
   4   5   8        2.16        6.04      4.91 o 
   5   5   8      553.92      530.65     15.19 o 
   6   5   8      684.24      686.50     17.99 o 
   7   5   8      970.93      991.08     23.25 o 
   8   5   8      204.87      276.37     17.51 o 
   9   5   8       59.11       54.32     13.40 o 
  10   5   8       12.12        6.02     12.41 o 
  -4   6   8       86.01       72.35     14.02 o 
  -3   6   8       32.50       20.50     11.28 o 
  -2   6   8       90.25       83.85     12.91 o 
  -1   6   8      408.28      411.88     21.85 o 
   0   6   8      425.04      412.39     14.51 o 
   1   6   8      210.35      206.59     10.24 o 
   2   6   8        3.43        5.00      5.04 o 
   3   6   8       92.89       88.27      7.37 o 
   4   6   8      187.88      193.46      9.59 o 
   5   6   8     1976.10     1926.29     38.00 o 
   6   6   8      440.54      436.17     13.94 o 
   7   6   8       27.84       13.09      9.65 o 
   8   6   8       35.25       29.47     10.70 o 
   9   6   8       36.64       30.12     12.05 o 
  10   6   8      198.11      229.45     20.37 o 
  -3   7   8        1.72        0.16     11.19 o 
  -2   7   8       54.90       52.02     12.41 o 
  -1   7   8      403.78      432.23     21.92 o 
   0   7   8       89.14       84.10     10.53 o 
   1   7   8       25.20       32.27      7.43 o 
   2   7   8      999.66      935.21     22.70 o 
   3   7   8      103.87      118.47      8.20 o 
   4   7   8       73.14       79.27      7.50 o 
   5   7   8       46.31       46.59      8.90 o 
   6   7   8      266.60      285.90     18.54 o 
   7   7   8       75.97       74.44     12.78 o 
   8   7   8      123.52      157.14     16.08 o 
   9   7   8       92.50      107.65     15.52 o 
  10   7   8       31.53       24.04     14.02 o 
  -2   8   8       48.06       67.65     14.04 o 
  -1   8   8       61.44       36.62     11.63 o 
   0   8   8        0.93        1.48      7.08 o 
   1   8   8      183.91      180.25     22.87 o 
   2   8   8      701.54      683.47     19.37 o 
   3   8   8      524.21      502.33     30.61 o 
   4   8   8       51.79       31.21     10.39 o 
   5   8   8       79.28       63.66     12.59 o 
   6   8   8      118.82      132.78     14.59 o 
   7   8   8       28.09       38.29     12.03 o 
   8   8   8      141.11      149.87     17.04 o 
   9   8   8       23.26       21.52     13.18 o 
  -1   9   8       70.08       79.75     14.15 o 
   0   9   8       21.25       21.32      8.38 o 
   1   9   8        1.17       -1.38      7.24 o 
   2   9   8        2.05        2.87      6.99 o 
   3   9   8       99.43       84.11     14.14 o 
   4   9   8       77.78       64.10     13.53 o 
   5   9   8       53.17       59.01     12.82 o 
   6   9   8        9.39       14.24     12.16 o 
   7   9   8       12.43        1.03     11.81 o 
   8   9   8      109.65       99.09     16.76 o 
   1  10   8      142.54      177.28     18.08 o 
   2  10   8      364.59      401.13     23.35 o 
   3  10   8      406.04      397.79     24.21 o 
   4  10   8      141.28      152.01     17.38 o 
   5  10   8        3.69       11.37     12.69 o 
   6  10   8       93.40       74.29     15.65 o 
   7  10   8      325.40      346.96     24.33 o 
   2  -4   9        8.70       11.48     11.72 o 
   3  -4   9      218.23      207.68     17.74 o 
   4  -4   9       66.33       77.59     14.04 o 
   5  -4   9        2.05        7.32     12.28 o 
   1  -3   9      154.27      112.53     14.27 o 
   2  -3   9       70.54       82.69     13.14 o 
   3  -3   9       86.74       87.79     13.29 o 
   4  -3   9       92.35       75.60     13.39 o 
   5  -3   9      232.24      256.55     18.82 o 
   6  -3   9       14.00       29.06     12.60 o 
   7  -3   9        8.75        4.42     11.82 o 
  -1  -2   9       48.36       55.52     13.00 o 
   0  -2   9      204.93      241.41     17.46 o 
   1  -2   9      136.09      153.52     15.08 o 
   2  -2   9       69.46       62.93     12.10 o 
   3  -2   9       54.18       60.99     11.99 o 
   4  -2   9      496.51      481.74     23.24 o 
   5  -2   9      187.85      201.28     16.96 o 
   6  -2   9       71.11       60.71     12.62 o 
   7  -2   9        9.56        9.13     11.25 o 
   8  -2   9      115.62      123.47     16.11 o 
  -2  -1   9       60.71       79.31     13.93 o 
  -1  -1   9       60.08       55.29     12.49 o 
   0  -1   9        8.39        6.95     10.18 o 
   1  -1   9      228.34      224.39     16.26 o 
   2  -1   9      300.68      319.24     18.70 o 
   3  -1   9       74.44       61.70     10.79 o 
   4  -1   9      116.04      111.00     13.34 o 
   5  -1   9       16.70       17.12      9.93 o 
   6  -1   9      319.01      314.19     19.01 o 
   7  -1   9      408.19      383.28     21.80 o 
   8  -1   9        6.46        8.64     10.97 o 
   9  -1   9       52.28       48.77     13.32 o 
  -3   0   9       23.52       12.96     12.13 o 
  -2   0   9      196.28      191.16     16.55 o 
  -1   0   9       85.44       85.80     12.90 o 
   0   0   9     1101.77     1090.95     36.72 o 
   1   0   9      750.37      794.55     29.43 o 
   2   0   9        9.81       15.96      9.08 o 
   3   0   9       43.01       44.81     10.39 o 
   4   0   9       14.32       27.04      9.64 o 
   5   0   9      232.35      246.62     16.89 o 
   6   0   9      444.16      385.51     20.74 o 
   7   0   9       55.44       50.79     11.71 o 
   8   0   9      563.54      525.57     25.14 o 
   9   0   9        7.81        9.96     11.07 o 
  -4   1   9       49.68       62.76     14.53 o 
  -3   1   9      204.33      186.76     17.14 o 
  -2   1   9      396.17      342.87     20.40 o 
  -1   1   9      578.44      521.64     24.13 o 
   0   1   9        2.57        5.81      8.15 o 
   1   1   9        0.03        2.79      7.68 o 
   2   1   9       42.65       40.19      9.52 o 
   3   1   9      186.22      173.97     14.07 o 
   4   1   9      547.94      555.29     23.92 o 
   5   1   9      502.23      478.57     21.48 o 
   6   1   9       23.94       30.82     10.01 o 
   7   1   9      435.06      446.77     22.13 o 
   8   1   9      143.37      132.77     14.50 o 
   9   1   9      126.18      130.37     14.94 o 
  10   1   9       91.26       75.35     14.14 o 
  -4   2   9       50.38       83.65     15.54 o 
  -3   2   9       33.05       36.82     12.72 o 
  -2   2   9        6.56        3.98     10.11 o 
  -1   2   9      206.78      201.79     16.34 o 
   0   2   9       36.76       40.42     10.19 o 
   1   2   9      237.74      241.54     16.21 o 
   2   2   9        3.72        3.47      7.91 o 
   3   2   9       34.18       26.99      5.90 o 
   4   2   9       38.73       29.50      9.00 o 
   5   2   9       60.71       67.69     10.00 o 
   6   2   9       19.53       18.96      8.63 o 
   7   2   9     1594.20     1630.66     48.27 o 
   8   2   9      522.95      497.21     23.40 o 
   9   2   9        2.45       -2.94      9.90 o 
  10   2   9        4.72       -2.12     10.78 o 
  -4   3   9       65.35       91.92     16.32 o 
  -3   3   9        0.87        5.58     12.07 o 
  -2   3   9      175.89      213.79     17.69 o 
  -1   3   9      271.29      301.65     18.90 o 
   0   3   9      141.72      134.31     13.57 o 
   1   3   9      174.11      184.00     14.28 o 
   2   3   9        1.83        2.97      7.81 o 
   3   3   9      775.56      689.61     17.64 o 
   4   3   9     1098.51     1037.53     23.23 o 
   5   3   9       27.36       25.98      9.12 o 
   6   3   9        7.14        8.50      8.15 o 
   7   3   9       21.07       11.81      8.32 o 
   8   3   9      267.36      256.48     16.88 o 
   9   3   9      144.06      185.06     15.52 o 
  10   3   9      241.62      227.57     17.55 o 
  -3   4   9       21.58       19.78     12.13 o 
  -2   4   9       58.91       53.58     13.13 o 
  -1   4   9       25.57       32.24     10.21 o 
   0   4   9       24.06       20.87      9.10 o 
   1   4   9       98.90       93.04     11.72 o 
   2   4   9      287.03      323.61     12.19 o 
   3   4   9      102.05      122.94      8.16 o 
   4   4   9      290.43      280.41     11.32 o 
   5   4   9        0.81        0.30      5.37 o 
   6   4   9      344.44      288.62     28.01 o 
   7   4   9      133.91      142.91     10.02 o 
   8   4   9      780.13      734.01     27.64 o 
   9   4   9      246.57      259.73     17.51 o 
  -3   5   9       80.54       79.70     14.82 o 
  -2   5   9       19.77       21.49     11.10 o 
  -1   5   9      338.10      341.42     21.17 o 
   0   5   9      609.98      565.65     25.39 o 
   1   5   9      428.43      420.51     14.69 o 
   2   5   9      260.49      274.20     13.93 o 
   3   5   9        3.35        2.55      5.33 o 
   4   5   9        1.74       -3.06      4.89 o 
   5   5   9      374.93      366.99     13.11 o 
   6   5   9        4.94        8.25      5.91 o 
   7   5   9       27.98       23.50      9.56 o 
   8   5   9       24.17       17.07      6.93 o 
   9   5   9       42.55       53.65     13.97 o 
  -3   6   9       66.23       40.99     14.19 o 
  -2   6   9       25.99       25.34     11.28 o 
  -1   6   9      298.61      332.24     20.14 o 
   0   6   9      318.92      330.89     20.64 o 
   1   6   9      137.15      120.35      9.24 o 
   2   6   9       54.74       45.42      8.14 o 
   3   6   9       53.04       63.25      7.30 o 
   4   6   9      624.05      670.75     18.55 o 
   5   6   9      481.07      508.43     15.95 o 
   6   6   9        0.12       -2.27      5.85 o 
   7   6   9       59.40       60.95     11.90 o 
   8   6   9       65.13       55.18     12.18 o 
   9   6   9      127.40      128.85     16.22 o 
  10   6   9        0.90        5.46     12.91 o 
  -2   7   9       19.79       34.11     12.26 o 
  -1   7   9       61.56       77.26     13.81 o 
   0   7   9       67.14       72.71     12.88 o 
   1   7   9        9.41        9.82      6.92 o 
   2   7   9      384.71      312.02     13.13 o 
   3   7   9      416.24      403.50     25.73 o 
   4   7   9       54.58       63.68      7.65 o 
   5   7   9       13.54       15.25      6.66 o 
   6   7   9      149.50      142.21     15.23 o 
   7   7   9       69.60       78.84     13.53 o 
   8   7   9       37.99       45.07     12.56 o 
   9   7   9       23.19       16.84     13.24 o 
  -1   8   9       12.66        8.22     11.76 o 
   0   8   9      166.38      174.28     16.39 o 
   1   8   9      234.85      270.96     24.33 o 
   2   8   9        2.07        1.45      6.52 o 
   3   8   9       71.23       64.98      7.91 o 
   4   8   9      142.20      159.97     14.28 o 
   5   8   9      324.61      371.33     22.29 o 
   6   8   9      186.33      182.92     17.48 o 
   7   8   9       19.72       20.86     11.38 o 
   8   8   9       30.87       39.71     13.37 o 
   9   8   9       26.46       19.11     13.88 o 
   0   9   9       16.17       31.91     12.52 o 
   1   9   9      102.32      111.01     10.99 o 
   2   9   9      350.11      342.24     17.21 o 
   3   9   9      352.99      343.20     20.89 o 
   4   9   9      149.23      176.68     17.64 o 
   5   9   9      113.54      133.74     16.60 o 
   6   9   9       55.96       52.08     13.37 o 
   7   9   9      224.70      181.57     18.85 o 
   8   9   9      479.92      484.07     27.04 o 
   2  10   9        6.07        3.08     12.60 o 
   3  10   9       75.34       52.70     13.89 o 
   4  10   9        4.70       -2.12     12.52 o 
   5  10   9       30.54       41.39     14.30 o 
   6  10   9      118.45      132.36     16.91 o 
   2  -3  10        5.35       -3.51     13.32 o 
   3  -3  10       39.50       39.74     13.63 o 
   4  -3  10      270.92      246.75     20.07 o 
   5  -3  10      296.65      251.78     20.76 o 
   0  -2  10        1.36        0.05     12.33 o 
   1  -2  10       60.13       70.57     14.33 o 
   2  -2  10      119.14      119.17     15.62 o 
   3  -2  10      163.39      179.89     17.30 o 
   4  -2  10       25.98       31.85     12.91 o 
   5  -2  10       62.66       63.42     13.96 o 
   6  -2  10       87.55       95.08     15.43 o 
  -1  -1  10       15.21       13.16     13.16 o 
   0  -1  10      384.39      425.84     24.15 o 
   1  -1  10      215.89      240.37     18.65 o 
   2  -1  10      180.07      215.26     17.84 o 
   3  -1  10       57.02       57.97     12.12 o 
   4  -1  10       19.43       36.53     12.54 o 
   5  -1  10      281.40      300.61     20.24 o 
   6  -1  10      416.04      403.38     23.42 o 
   7  -1  10      182.09      161.37     16.19 o 
  -2   0  10       77.04       82.40     15.62 o 
  -1   0  10      125.15      146.63     16.68 o 
   0   0  10        1.66        4.83     11.43 o 
   1   0  10        3.08        3.69     10.81 o 
   2   0  10       15.29        9.02      9.56 o 
   3   0  10       15.34       11.63     10.83 o 
   4   0  10        8.95       17.17      9.93 o 
   5   0  10       32.73       36.05     10.96 o 
   6   0  10       86.98      106.38     14.19 o 
   7   0  10        1.58       -4.50      9.59 o 
   8   0  10      182.51      168.77     17.02 o 
  -2   1  10      316.00      313.94     21.59 o 
  -1   1  10       48.04       47.30     13.06 o 
   0   1  10      104.60      110.25     14.45 o 
   1   1  10      411.09      415.12     21.59 o 
   2   1  10       87.23       80.06     12.82 o 
   3   1  10       14.33       12.02     10.08 o 
   4   1  10        1.75        8.95      9.08 o 
   5   1  10       55.20       61.96     12.02 o 
   6   1  10        8.49        6.51     10.27 o 
   7   1  10      639.43      583.93     26.77 o 
   8   1  10       78.21       92.75     14.22 o 
   9   1  10        5.48        6.23     11.19 o 
  -2   2  10       11.89        0.86     12.21 o 
  -1   2  10       40.69       52.47     13.13 o 
   0   2  10      132.97      163.26     15.95 o 
   1   2  10      380.83      422.98     22.62 o 
   2   2  10      101.89      109.27     13.45 o 
   3   2  10        2.06        5.04      8.45 o 
   4   2  10       13.97       20.69      9.16 o 
   5   2  10      127.22      128.40     13.32 o 
   6   2  10       71.03       88.04     12.78 o 
   7   2  10        4.21        5.33     10.18 o 
   8   2  10        6.35        6.10     10.60 o 
   9   2  10      125.39      120.18     15.05 o 
  -2   3  10      104.45       92.29     14.95 o 
  -1   3  10      256.62      260.31     19.60 o 
   0   3  10       21.25       11.37     10.47 o 
   1   3  10        1.87        2.09      9.28 o 
   2   3  10      364.78      397.48     21.31 o 
   3   3  10      203.09      268.03     17.76 o 
   4   3  10      535.54      526.45     15.91 o 
   5   3  10      238.43      218.15     16.18 o 
   6   3  10        2.25        4.24      9.36 o 
   7   3  10        2.55        3.83      9.80 o 
   8   3  10      243.95      245.18     17.61 o 
   9   3  10      133.46      109.19     14.61 o 
  -2   4  10      104.55      123.50     16.75 o 
  -1   4  10        6.23        7.91     11.45 o 
   0   4  10        3.82        5.10      9.46 o 
   1   4  10      392.34      332.14     19.16 o 
   2   4  10     1046.28     1031.89     36.05 o 
   3   4  10      408.08      384.66     13.73 o 
   4   4  10        0.06       -3.80      5.66 o 
   5   4  10       31.10       38.38     13.81 o 
   6   4  10       43.55       32.92     10.39 o 
   7   4  10        4.80       11.63      9.54 o 
   8   4  10      164.49      220.38     16.58 o 
   9   4  10       26.94       17.84     11.58 o 
  -2   5  10        5.02        6.72     12.78 o 
  -1   5  10       29.51       27.20     11.46 o 
   0   5  10      274.29      340.80     21.13 o 
   1   5  10       35.94       35.14     11.40 o 
   2   5  10      151.86      141.03      9.84 o 
   3   5  10       83.57       66.00      7.84 o 
   4   5  10      468.20      444.07     14.73 o 
   5   5  10      427.66      413.48     15.69 o 
   6   5  10       73.64       78.29      8.43 o 
   7   5  10        1.65        0.77      6.93 o 
   8   5  10       45.35       49.64     11.32 o 
  -1   6  10       30.93       40.31     13.63 o 
   0   6  10        0.49        6.13     10.79 o 
   1   6  10      118.13      110.64     13.70 o 
   2   6  10      225.08      230.00     11.89 o 
   3   6  10      170.47      178.33     13.35 o 
   4   6  10        1.77        2.33      6.28 o 
   5   6  10       82.18       75.72      8.39 o 
   6   6  10       54.50       67.17      8.35 o 
   7   6  10       12.66        6.60      7.15 o 
   8   6  10       70.73       92.13     14.50 o 
   9   6  10      113.71      106.99     16.94 o 
  -1   7  10       98.54      102.60     15.02 o 
   0   7  10       84.14       85.71     13.99 o 
   1   7  10       65.69       63.82     13.22 o 
   2   7  10       54.78       54.43      8.42 o 
   3   7  10       29.95       31.84      9.94 o 
   4   7  10       55.82       53.47      8.44 o 
   5   7  10      576.54      557.43     17.89 o 
   6   7  10      412.00      408.65     15.76 o 
   7   7  10      144.78      162.26     17.09 o 
   8   7  10       50.33       48.32     13.88 o 
   9   7  10       75.62       94.36     16.58 o 
   0   8  10       10.24       -0.05     12.26 o 
   1   8  10        8.26        8.68      8.53 o 
   2   8  10        7.46        7.12      7.48 o 
   3   8  10        2.42        3.19      7.37 o 
   4   8  10      122.84      107.12     10.70 o 
   5   8  10      419.20      444.98     25.08 o 
   6   8  10      791.64      769.31     32.17 o 
   7   8  10       12.62        7.94     12.70 o 
   8   8  10       45.26       37.90     14.30 o 
   2   9  10      183.68      206.45     12.71 o 
   3   9  10      149.71      159.07     11.90 o 
   4   9  10        3.45       -3.85     10.83 o 
   5   9  10        0.92       -2.63     11.30 o 
   6   9  10       12.34       21.43     12.52 o 
   7   9  10      124.72      147.36     18.41 o 
   1  -1  11      123.67      125.54     17.50 o 
   2  -1  11       20.42       31.32     14.58 o 
   3  -1  11       17.47       28.81     13.89 o 
   4  -1  11       70.49       79.33     15.67 o 
   5  -1  11        0.79       10.16     13.11 o 
   0   0  11       46.41       42.40     14.82 o 
   1   0  11      209.79      221.62     19.83 o 
   2   0  11       57.76       53.73     14.15 o 
   3   0  11      133.20      108.13     15.95 o 
   4   0  11       80.90       84.63     15.15 o 
   5   0  11       16.70       12.38     12.57 o 
   6   0  11       33.99       20.59     12.80 o 
   7   0  11       50.60       63.87     14.17 o 
   0   1  11      199.78      184.64     18.47 o 
   1   1  11      372.56      394.37     23.90 o 
   2   1  11      273.68      305.71     20.53 o 
   3   1  11       11.65        4.55     10.47 o 
   4   1  11      133.54      140.23     16.37 o 
   5   1  11      189.75      177.17     17.25 o 
   6   1  11      245.00      259.04     19.73 o 
   7   1  11      245.19      252.99     19.65 o 
   8   1  11      152.93      159.38     17.59 o 
  -1   2  11      122.33      119.31     17.19 o 
   0   2  11       48.97       39.28     13.84 o 
   1   2  11       54.31       54.69     13.66 o 
   2   2  11        7.75       18.52     10.84 o 
   3   2  11      263.58      306.04     20.64 o 
   4   2  11      334.60      303.56     19.67 o 
   5   2  11      276.18      270.39     19.49 o 
   6   2  11        1.89        8.94     11.10 o 
   7   2  11       42.64       38.69     12.80 o 
   8   2  11       10.08       12.69     11.66 o 
  -1   3  11      311.53      318.00     22.78 o 
   0   3  11       40.12       42.61     13.97 o 
   1   3  11      125.95      115.46     15.74 o 
   2   3  11      355.76      296.82     19.71 o 
   3   3  11      377.10      363.78     22.14 o 
   4   3  11      147.81      181.98     16.75 o 
   5   3  11        3.14        8.22      9.57 o 
   6   3  11       65.96       63.42     13.01 o 
   7   3  11      149.56      171.05     16.91 o 
   8   3  11       54.70       60.28     13.09 o 
   0   4  11       96.47      125.31     16.45 o 
   1   4  11       41.78       43.39     12.08 o 
   2   4  11       14.70       25.14     11.89 o 
   3   4  11       96.31       66.53     12.18 o 
   4   4  11      144.55      138.31     21.67 o 
   5   4  11        0.78       -0.75     10.06 o 
   6   4  11       66.15       86.41     13.52 o 
   7   4  11        0.69       -0.67     10.24 o 
   8   4  11       56.91       71.63     13.63 o 
   9   4  11       60.79       61.88     13.89 o 
   0   5  11       16.87       49.96     13.13 o 
   1   5  11        0.59       -2.45     10.71 o 
   2   5  11      156.97      140.05     15.91 o 
   3   5  11      233.08      246.11     22.01 o 
   4   5  11      235.08      248.64     12.34 o 
   5   5  11      154.64      169.35     12.57 o 
   6   5  11       18.69       23.02      7.64 o 
   7   5  11       18.06       19.70     11.32 o 
   8   5  11      320.91      351.22     21.51 o 
   0   6  11        4.32        0.16     10.84 o 
   1   6  11        4.19       -0.21     10.24 o 
   2   6  11       16.19       13.75     10.26 o 
   3   6  11      285.47      289.25     16.93 o 
   4   6  11        5.44       -1.92      7.14 o 
   5   6  11        1.62       -1.64      7.21 o 
   6   6  11      229.95      259.62     19.79 o 
   7   6  11      529.86      541.86     25.76 o 
   1   7  11       22.54       17.20     12.02 o 
   2   7  11       13.73       10.45      8.34 o 
   3   7  11        0.24        5.96      7.76 o 
   4   7  11      114.68      123.54     10.72 o 
   5   7  11      440.62      388.38     22.29 o 
   6   7  11      481.14      530.18     18.54 o 
   7   7  11       26.83       31.75     13.55 o 
   8   7  11       14.52       24.25     14.25 o 
   3   8  11      109.71       98.25     14.50 o 
   4   8  11       44.16       54.49     11.94 o 
   5   8  11       14.17       14.23      8.34 o 
   6   8  11        0.76        0.57     13.04 o 
   7   8  11       12.20        9.95     13.84 o 
   3   1  12        3.47       -1.99     13.21 o 
   4   1  12       98.64      101.34     16.94 o 
   5   1  12      136.27      129.62     16.60 o 
   2   2  12       13.09       24.08     14.20 o 
   3   2  12       27.86       28.54     13.53 o 
   4   2  12       44.36       33.75     12.80 o 
   5   2  12      148.34      155.01     16.58 o 
   6   2  12        1.04        8.56     11.92 o 
   2   3  12      103.64      107.41     16.68 o 
   3   3  12        1.37       -4.71     11.77 o 
   4   3  12        1.09        1.37     11.48 o 
   5   3  12       29.73       57.35     13.81 o 
   6   3  12      196.34      235.54     19.73 o 
   7   3  12      196.62      234.63     19.73 o 
   2   4  12        1.91       15.91     12.70 o 
   3   4  12       62.36       88.79     15.02 o 
   4   4  12      477.12      501.32     26.43 o 
   5   4  12      195.02      192.35     17.90 o 
   6   4  12      178.74      160.39     17.27 o 
   7   4  12       22.77        8.87     11.76 o 
   2   5  12      114.73      123.85     16.52 o 
   3   5  12      152.51      172.10     17.69 o 
   4   5  12       45.80       45.76      9.06 o 
   5   5  12       40.11       23.94     11.99 o 
   6   5  12        0.23       -2.72     10.94 o 
   7   5  12      307.96      384.91     23.35 o 
   3   6  12        2.91       -1.45     11.43 o 
   4   6  12       62.19       68.11     10.74 o 
   5   6  12       39.92       26.88      9.05 o 
   6   6  12       60.60       60.61      9.80 o 
                                                 
